# Supplementary material for: A case-control collapsing analysis identifies epilepsy genes implicated in trio sequencing studies focused on de novo mutations
Source: PLoS Genet. 2017 Nov 29;13(11):e1007104. doi: 10.1371/journal.pgen.1007104 (PMC5724893; doi:10.1371/journal.pgen.1007104)
Supplement: S1 Table — (XLSX) [file pgen.1007104.s001.xlsx]

## Sheet: S1Table
Rank	Gene Name	Total Number of Qualifying Variant	Total number of SNV Qualifying Variants	Total number of indel Qualifying Variants	Number of cases with a qualifying variant	Number of cases without a qualifying variant	Fraction of cases with a qualifying variant	Number of controls with a qualifying variant	Number of controls without a qualifying variant	Fraction of controls with a qualifying variant	Fet P	Logistic P
1	'KCNT1'	22	22	0	10	478	0.0205	14	12137	0.0012	8.096e-09	2.53046e-09
2	'STXBP1'	10	10	0	6	482	0.0123	4	12147	0.0003292	5.914e-07	1.36632e-07
3	'SCN2A'	20	18	2	8	480	0.0164	14	12137	0.0012	9.247e-07	2.8214e-07
4	'DDAH1'	3	3	0	3	485	0.0061	0	12151	0	5.722e-05	9.13726e-06
5	'PCDHA8'	24	21	3	7	481	0.0143	19	12132	0.0016	4.253e-05	1.22712e-05
6	'SCN8A'	33	33	0	8	480	0.0164	26	12125	0.0021	3.487e-05	1.36674e-05
7	'GPR20'	7	7	0	5	483	0.0102	8	12143	0.0006584	8.364e-05	2.10059e-05
8	'GABRB3'	5	5	0	3	485	0.0061	2	12149	0.0001646	0.0005398	0.000129805
9	'SCN1A'	40	39	1	8	480	0.0164	36	12115	0.003	0.0002425	0.000137636
10	'FBXO33'	16	15	1	5	483	0.0102	14	12137	0.0012	0.0006234	0.000228552
11	'MYT1'	30	29	1	6	482	0.0123	24	12127	0.002	0.0008652	0.00027841
12	'NSUN5'	7	7	0	3	485	0.0061	4	12147	0.0003292	0.0018	0.00028711
13	'B2M'	6	6	0	3	485	0.0061	3	12148	0.0002469	0.001	0.000293051
14	'GRIN2B'	19	19	0	5	483	0.0102	16	12135	0.0013	0.001	0.000383014
15	'ADCYAP1'	7	7	0	3	485	0.0061	4	12147	0.0003292	0.0018	0.000397945
16	'TUBGCP2'	19	18	1	5	483	0.0102	17	12134	0.0014	0.0013	0.000408592
17	'LENG8'	28	28	0	6	482	0.0123	25	12126	0.0021	0.001	0.000436889
18	'GABRA1'	6	6	0	3	485	0.0061	4	12147	0.0003292	0.0018	0.000462173
19	'PLA2G2F'	13	13	0	4	484	0.0082	10	12141	0.000823	0.0016	0.000519497
20	'RASGRP3'	23	22	1	5	483	0.0102	17	12134	0.0014	0.0013	0.000521628
21	'VPS26B'	6	5	1	3	485	0.0061	4	12147	0.0003292	0.0018	0.000529038
22	'GABBR2'	13	13	0	4	484	0.0082	10	12141	0.000823	0.0016	0.000535467
23	'DNM1'	21	21	0	5	483	0.0102	18	12133	0.0015	0.0016	0.000664647
24	'IGFBPL1'	7	6	1	3	485	0.0061	5	12146	0.0004115	0.0028	0.000733824
25	'OR4S2'	8	7	1	3	485	0.0061	5	12146	0.0004115	0.0028	0.000739808
26	'NUP54'	3	3	0	2	486	0.0041	1	12150	8.23e-05	0.0043	0.000740685
27	'CD300A'	6	4	2	3	485	0.0061	5	12146	0.0004115	0.0028	0.000745825
28	'CRYGN'	3	2	1	2	486	0.0041	1	12150	8.23e-05	0.0043	0.000762555
29	'CCDC23'	3	2	1	2	486	0.0041	1	12150	8.23e-05	0.0043	0.000763474
30	'SP8'	3	3	0	2	486	0.0041	1	12150	8.23e-05	0.0043	0.000769715
31	'KPNA7'	29	23	6	6	482	0.0123	27	12124	0.0022	0.0015	0.000783182
32	'ACAP3'	16	16	0	4	484	0.0082	12	12139	0.0009876	0.0028	0.000880016
33	'GLP2R'	14	13	1	4	484	0.0082	12	12139	0.0009876	0.0028	0.000905901
34	'RECK'	22	22	0	5	483	0.0102	19	12132	0.0016	0.0019	0.000906404
35	'LRRC66'	16	13	3	4	484	0.0082	12	12139	0.0009876	0.0028	0.000960326
36	'CAMSAP3'	25	23	2	5	483	0.0102	20	12131	0.0016	0.0024	0.000962018
37	'BCLAF1'	15	15	0	4	484	0.0082	12	12139	0.0009876	0.0028	0.000975071
38	'ROMO1'	2	1	1	2	486	0.0041	1	12150	8.23e-05	0.0043	0.000992181
39	'ARHGAP19'	15	15	0	4	484	0.0082	12	12139	0.0009876	0.0028	0.00101402
40	'DHX32'	15	14	1	4	484	0.0082	12	12139	0.0009876	0.0028	0.00107232
41	'KCNQ2'	9	9	0	3	485	0.0061	6	12145	0.0004938	0.004	0.00113016
42	'SPTAN1'	46	45	1	7	481	0.0143	40	12111	0.0033	0.002	0.00115365
43	'LRRC71'	12	10	2	4	484	0.0082	12	12139	0.0009876	0.0028	0.00115414
44	'GALNS'	8	8	0	3	485	0.0061	6	12145	0.0004938	0.004	0.00121043
45	'BCORL1'	34	34	0	6	482	0.0123	31	12120	0.0026	0.0027	0.00122227
46	'RGS14'	15	15	0	4	484	0.0082	13	12138	0.0011	0.0035	0.00125799
47	'SLC25A46'	3	3	0	2	486	0.0041	2	12149	0.0001646	0.0085	0.00165856
48	'IL1RL2'	19	15	4	4	484	0.0082	14	12137	0.0012	0.0044	0.00175733
49	'COL10A1'	10	5	5	3	485	0.0061	7	12144	0.0005761	0.0056	0.00179285
50	'HIST2H2AB'	4	3	1	2	486	0.0041	2	12149	0.0001646	0.0085	0.00180499
51	'FAM199X'	4	4	0	2	486	0.0041	2	12149	0.0001646	0.0085	0.00180845
52	'TNFAIP8L2'	4	4	0	2	486	0.0041	2	12149	0.0001646	0.0085	0.00181499
53	'CDK14'	8	8	0	3	485	0.0061	7	12144	0.0005761	0.0056	0.00185956
54	'SLC16A10'	10	9	1	3	485	0.0061	7	12144	0.0005761	0.0056	0.00187957
55	'CENPB'	3	3	0	2	486	0.0041	2	12149	0.0001646	0.0085	0.00190906
56	'GSK3B'	4	4	0	2	486	0.0041	2	12149	0.0001646	0.0085	0.00191679
57	'NUB1'	19	16	3	4	484	0.0082	15	12136	0.0012	0.0054	0.00200195
58	'ZDHHC14'	3	3	0	2	486	0.0041	2	12149	0.0001646	0.0085	0.0020023
59	'RNF213'	114	104	10	12	476	0.0246	112	12039	0.0092	0.003	0.00208068
60	'MLEC'	4	3	1	2	486	0.0041	2	12149	0.0001646	0.0085	0.00215491
61	'POMT2'	26	24	2	5	483	0.0102	24	12127	0.002	0.0046	0.002205
62	'SLC9A3R2'	13	13	0	3	485	0.0061	8	12143	0.0006584	0.0075	0.00222845
63	'GMPR'	11	10	1	3	485	0.0061	8	12143	0.0006584	0.0075	0.00228129
64	'PEX11A'	8	7	1	3	485	0.0061	8	12143	0.0006584	0.0075	0.00235327
65	'RLN1'	11	10	1	3	485	0.0061	8	12143	0.0006584	0.0075	0.00236928
66	'U2AF1L4'	10	10	0	3	485	0.0061	9	12142	0.0007407	0.0097	0.00246282
67	'CD74'	12	11	1	3	485	0.0061	8	12143	0.0006584	0.0075	0.00259222
68	'DHDDS'	10	10	0	3	485	0.0061	8	12143	0.0006584	0.0075	0.00264178
69	'PIK3AP1'	19	18	1	4	484	0.0082	16	12135	0.0013	0.0065	0.00264867
70	'CERS3'	9	9	0	3	485	0.0061	8	12143	0.0006584	0.0075	0.00266866
71	'PDP1'	19	19	0	4	484	0.0082	16	12135	0.0013	0.0065	0.00270932
72	'CXCL6'	11	10	1	3	485	0.0061	8	12143	0.0006584	0.0075	0.00287977
73	'WDR19'	28	27	1	5	483	0.0102	25	12126	0.0021	0.0054	0.00298525
74	'DFNB31'	21	17	4	4	484	0.0082	17	12134	0.0014	0.0078	0.00307256
75	'SLC39A12'	28	26	2	5	483	0.0102	26	12125	0.0021	0.0062	0.00308257
76	'MCM7'	29	29	0	5	483	0.0102	26	12125	0.0021	0.0062	0.00313402
77	'PPP1R36'	5	3	2	2	486	0.0041	3	12148	0.0002469	0.0138	0.00319492
78	'AWAT2'	5	5	0	2	486	0.0041	3	12148	0.0002469	0.0138	0.00321322
79	'PGPEP1'	5	5	0	2	486	0.0041	3	12148	0.0002469	0.0138	0.00323081
80	'KRTAP12-2'	5	4	1	2	486	0.0041	3	12148	0.0002469	0.0138	0.00329952
81	'MME'	30	29	1	5	483	0.0102	26	12125	0.0021	0.0062	0.00332766
82	'LPL'	5	5	0	2	486	0.0041	3	12148	0.0002469	0.0138	0.0034525
83	'DEFB126'	4	2	2	2	486	0.0041	3	12148	0.0002469	0.0138	0.00346215
84	'ARL6IP1'	5	4	1	2	486	0.0041	3	12148	0.0002469	0.0138	0.00356573
85	'TRAPPC2L'	11	10	1	3	485	0.0061	9	12142	0.0007407	0.0097	0.00361465
86	'ASIC3'	19	15	4	4	484	0.0082	17	12134	0.0014	0.0078	0.00362907
87	'MXD4'	4	3	1	2	486	0.0041	3	12148	0.0002469	0.0138	0.00365691
88	'UBL4B'	5	5	0	2	486	0.0041	3	12148	0.0002469	0.0138	0.00368678
89	'JSRP1'	13	10	3	3	485	0.0061	9	12142	0.0007407	0.0097	0.00369598
90	'ITPR1'	41	41	0	6	482	0.0123	38	12113	0.0031	0.0065	0.00370752
91	'TRAPPC6B'	4	4	0	2	486	0.0041	3	12148	0.0002469	0.0138	0.00372592
92	'VCP'	5	5	0	2	486	0.0041	3	12148	0.0002469	0.0138	0.00376347
93	'FMN1'	42	33	9	6	482	0.0123	38	12113	0.0031	0.0065	0.00384324
94	'CTAGE1'	22	18	4	4	484	0.0082	18	12133	0.0015	0.0092	0.00384416
95	'BRMS1L'	5	5	0	2	486	0.0041	3	12148	0.0002469	0.0138	0.00393758
96	'ATR'	52	48	4	7	481	0.0143	50	12101	0.0041	0.0061	0.00403643
97	'SUPV3L1'	18	15	3	4	484	0.0082	18	12133	0.0015	0.0092	0.00406843
98	'ATOH1'	10	9	1	3	485	0.0061	10	12141	0.000823	0.0123	0.00407918
99	'CNGA2'	12	12	0	3	485	0.0061	10	12141	0.000823	0.0123	0.00413469
100	'CP'	30	28	2	5	483	0.0102	27	12124	0.0022	0.0071	0.00424256
101	'WDR93'	13	13	0	3	485	0.0061	10	12141	0.000823	0.0123	0.00433288
102	'SUPT6H'	21	20	1	4	484	0.0082	18	12133	0.0015	0.0092	0.00450094
103	'ZNF57'	17	13	4	4	484	0.0082	19	12132	0.0016	0.0108	0.00454134
104	'PDE4DIP'	56	53	3	7	481	0.0143	52	12099	0.0043	0.0074	0.00475811
105	'MBNL1'	13	13	0	3	485	0.0061	10	12141	0.000823	0.0123	0.00484859
106	'RPP25L'	6	5	1	2	486	0.0041	4	12147	0.0003292	0.0201	0.00491604
107	'NANS'	13	10	3	3	485	0.0061	10	12141	0.000823	0.0123	0.00491854
108	'RANGAP1'	14	13	1	3	485	0.0061	11	12140	0.0009053	0.0152	0.00492588
109	'MTMR14'	20	19	1	4	484	0.0082	19	12132	0.0016	0.0108	0.00513279
110	'GATC'	6	4	2	2	486	0.0041	4	12147	0.0003292	0.0201	0.00515174
111	'WDR43'	14	14	0	3	485	0.0061	11	12140	0.0009053	0.0152	0.0052786
112	'LRRC25'	5	5	0	2	486	0.0041	4	12147	0.0003292	0.0201	0.00531666
113	'APITD1-CORT'	6	5	1	2	486	0.0041	4	12147	0.0003292	0.0201	0.00538362
114	'ADCY5'	22	18	4	4	484	0.0082	19	12132	0.0016	0.0108	0.00541151
115	'JPH3'	14	13	1	3	485	0.0061	11	12140	0.0009053	0.0152	0.00548321
116	'ENO2'	6	6	0	2	486	0.0041	4	12147	0.0003292	0.0201	0.00553019
117	'CAMK2B'	8	5	3	3	485	0.0061	11	12140	0.0009053	0.0152	0.00553491
118	'CYP4F12'	12	12	0	3	485	0.0061	11	12140	0.0009053	0.0152	0.00557262
119	'BCKDHB'	6	6	0	2	486	0.0041	4	12147	0.0003292	0.0201	0.00568783
120	'SCAMP5'	6	6	0	2	486	0.0041	4	12147	0.0003292	0.0201	0.00571005
121	'CUL4A'	6	6	0	2	486	0.0041	4	12147	0.0003292	0.0201	0.00572317
122	'PRADC1'	6	4	2	2	486	0.0041	4	12147	0.0003292	0.0201	0.00588997
123	'DENND4B'	34	31	3	5	483	0.0102	30	12121	0.0025	0.0105	0.00590772
124	'DDX19A'	6	6	0	2	486	0.0041	4	12147	0.0003292	0.0201	0.00591097
125	'MRPL45'	6	6	0	2	486	0.0041	4	12147	0.0003292	0.0201	0.00595546
126	'GALNT2'	14	13	1	3	485	0.0061	11	12140	0.0009053	0.0152	0.00601846
127	'APOBEC3F'	6	4	2	2	486	0.0041	4	12147	0.0003292	0.0201	0.00605878
128	'LIN7A'	6	6	0	2	486	0.0041	4	12147	0.0003292	0.0201	0.00617734
129	'HOXC9'	6	6	0	2	486	0.0041	4	12147	0.0003292	0.0201	0.00620633
130	'GPR63'	6	5	1	2	486	0.0041	4	12147	0.0003292	0.0201	0.00621613
131	'TBC1D10C'	14	12	2	3	485	0.0061	11	12140	0.0009053	0.0152	0.00623693
132	'TEF'	6	6	0	2	486	0.0041	4	12147	0.0003292	0.0201	0.00625965
133	'DNAJC25'	5	5	0	2	486	0.0041	4	12147	0.0003292	0.0201	0.00628257
134	'ADAMTS8'	17	14	3	4	484	0.0082	20	12131	0.0016	0.0126	0.00632073
135	'SLC16A3'	12	12	0	3	485	0.0061	11	12140	0.0009053	0.0152	0.00642462
136	'HCN1'	6	5	1	2	486	0.0041	4	12147	0.0003292	0.0201	0.0064333
137	'MGAT4A'	6	6	0	2	486	0.0041	4	12147	0.0003292	0.0201	0.00647583
138	'SLC17A8'	14	14	0	3	485	0.0061	11	12140	0.0009053	0.0152	0.00650959
139	'ABHD14B'	8	5	3	2	486	0.0041	6	12145	0.0004938	0.0357	0.00653075
140	'DACH2'	12	12	0	3	485	0.0061	11	12140	0.0009053	0.0152	0.00654465
141	'MOGAT2'	6	6	0	2	486	0.0041	4	12147	0.0003292	0.0201	0.00670901
142	'ABCG2'	21	20	1	4	484	0.0082	21	12130	0.0017	0.0146	0.00689944
143	'VPS37A'	6	5	1	2	486	0.0041	4	12147	0.0003292	0.0201	0.00706216
144	'ADCY7'	22	21	1	4	484	0.0082	21	12130	0.0017	0.0146	0.00746847
145	'CYP2A7'	14	12	2	3	485	0.0061	13	12138	0.0011	0.022	0.00762151
146	'ZP1'	15	15	0	3	485	0.0061	13	12138	0.0011	0.022	0.0078519
147	'COL2A1'	6	5	1	2	486	0.0041	5	12146	0.0004115	0.0275	0.00791131
148	'CER1'	7	7	0	2	486	0.0041	5	12146	0.0004115	0.0275	0.00797401
149	'LGR4'	14	13	1	3	485	0.0061	12	12139	0.0009876	0.0184	0.00798558
150	'NDST1'	16	16	0	3	485	0.0061	13	12138	0.0011	0.022	0.00801286
151	'TMEM86B'	7	6	1	2	486	0.0041	5	12146	0.0004115	0.0275	0.00807549
152	'LYL1'	8	8	0	2	486	0.0041	5	12146	0.0004115	0.0275	0.00808297
153	'PLXNB3'	25	24	1	4	484	0.0082	22	12129	0.0018	0.0167	0.00822492
154	'LGMN'	14	12	2	3	485	0.0061	13	12138	0.0011	0.022	0.00835663
155	'AMIGO3'	14	12	2	3	485	0.0061	12	12139	0.0009876	0.0184	0.00836091
156	'APITD1'	7	6	1	2	486	0.0041	5	12146	0.0004115	0.0275	0.00837076
157	'SPG21'	7	6	1	2	486	0.0041	5	12146	0.0004115	0.0275	0.00838312
158	'LYPD5'	4	2	2	2	486	0.0041	5	12146	0.0004115	0.0275	0.00841854
159	'OR5K3'	6	5	1	2	486	0.0041	5	12146	0.0004115	0.0275	0.00842705
160	'ACAT2'	15	12	3	3	485	0.0061	12	12139	0.0009876	0.0184	0.00843791
161	'VEGFC'	7	7	0	2	486	0.0041	5	12146	0.0004115	0.0275	0.00848638
162	'CAPN15'	7	7	0	2	486	0.0041	5	12146	0.0004115	0.0275	0.00864222
163	'CHKA'	7	6	1	2	486	0.0041	5	12146	0.0004115	0.0275	0.00870375
164	'CD38'	7	6	1	2	486	0.0041	5	12146	0.0004115	0.0275	0.00875802
165	'TEX33'	7	7	0	2	486	0.0041	5	12146	0.0004115	0.0275	0.00882619
166	'MUC16'	124	85	39	0	488	0	132	12019	0.0109	0.0104	0.00887088
167	'SCN2B'	7	7	0	2	486	0.0041	5	12146	0.0004115	0.0275	0.00893858
168	'HDHD1'	7	6	1	2	486	0.0041	5	12146	0.0004115	0.0275	0.00898058
169	'ACACA'	26	25	1	4	484	0.0082	22	12129	0.0018	0.0167	0.00908655
170	'HIST1H4G'	6	6	0	2	486	0.0041	6	12145	0.0004938	0.0357	0.00936923
171	'TCTE3'	6	6	0	2	486	0.0041	5	12146	0.0004115	0.0275	0.00938931
172	'CRISPLD2'	14	14	0	3	485	0.0061	13	12138	0.0011	0.022	0.00953704
173	'CSTF3'	7	6	1	2	486	0.0041	5	12146	0.0004115	0.0275	0.00962092
174	'SERPINA10'	7	7	0	2	486	0.0041	5	12146	0.0004115	0.0275	0.00964282
175	'LINGO3'	5	5	0	2	486	0.0041	5	12146	0.0004115	0.0275	0.00964657
176	'MVB12A'	13	12	1	3	485	0.0061	13	12138	0.0011	0.022	0.00967896
177	'GABRG3'	7	6	1	2	486	0.0041	5	12146	0.0004115	0.0275	0.00974419
178	'VCPIP1'	6	6	0	2	486	0.0041	5	12146	0.0004115	0.0275	0.00994733
179	'MRPS30'	15	14	1	3	485	0.0061	13	12138	0.0011	0.022	0.0100292
180	'PI4KB'	7	7	0	2	486	0.0041	5	12146	0.0004115	0.0275	0.0100416
181	'VWA7'	25	22	3	4	484	0.0082	23	12128	0.0019	0.019	0.0101211
182	'APCDD1'	13	12	1	3	485	0.0061	13	12138	0.0011	0.022	0.010137
183	'NOL6'	26	25	1	4	484	0.0082	23	12128	0.0019	0.019	0.0101618
184	'COPB2'	16	15	1	3	485	0.0061	13	12138	0.0011	0.022	0.010202
185	'AKAP8L'	16	16	0	3	485	0.0061	14	12137	0.0012	0.026	0.0104242
186	'TF'	15	14	1	3	485	0.0061	13	12138	0.0011	0.022	0.0104861
187	'WDR11'	26	26	0	4	484	0.0082	24	12127	0.002	0.0216	0.0106465
188	'MARCH10'	15	12	3	3	485	0.0061	13	12138	0.0011	0.022	0.0106471
189	'RAB11FIP1'	26	22	4	4	484	0.0082	23	12128	0.0019	0.019	0.0107279
190	'TNNI3K'	35	30	5	5	483	0.0102	35	12116	0.0029	0.0182	0.0108782
191	'KHDRBS3'	13	11	2	3	485	0.0061	13	12138	0.0011	0.022	0.0110078
192	'ZNF169'	16	14	2	3	485	0.0061	14	12137	0.0012	0.026	0.0110309
193	'WEE2'	13	13	0	3	485	0.0061	13	12138	0.0011	0.022	0.0110361
194	'CALML4'	8	5	3	2	486	0.0041	6	12145	0.0004938	0.0357	0.0110533
195	'WDR65'	16	11	5	3	485	0.0061	14	12137	0.0012	0.026	0.0112758
196	'SLAMF1'	8	7	1	2	486	0.0041	6	12145	0.0004938	0.0357	0.0112861
197	'CCHCR1'	37	34	3	5	483	0.0102	35	12116	0.0029	0.0182	0.0113413
198	'SLAMF6'	7	7	0	2	486	0.0041	6	12145	0.0004938	0.0357	0.0113488
199	'ZNF737'	15	10	5	3	485	0.0061	14	12137	0.0012	0.026	0.0114018
200	'FBXL4'	17	17	0	3	485	0.0061	14	12137	0.0012	0.026	0.0114345
201	'RAB11FIP5'	24	24	0	4	484	0.0082	23	12128	0.0019	0.019	0.0114842
202	'IFLTD1'	16	12	4	3	485	0.0061	14	12137	0.0012	0.026	0.0115475
203	'E2F5'	8	7	1	2	486	0.0041	6	12145	0.0004938	0.0357	0.0116341
204	'SATB2'	8	7	1	2	486	0.0041	6	12145	0.0004938	0.0357	0.0116669
205	'TNFSF14'	8	7	1	2	486	0.0041	6	12145	0.0004938	0.0357	0.0116709
206	'SUMF2'	8	7	1	2	486	0.0041	6	12145	0.0004938	0.0357	0.0116728
207	'GPR158'	18	17	1	3	485	0.0061	15	12136	0.0012	0.0303	0.0117825
208	'RBP7'	2	2	0	1	487	0.002	1	12150	8.23e-05	0.0757	0.011912
209	'ZNF572'	18	14	4	3	485	0.0061	14	12137	0.0012	0.026	0.011977
210	'ACTL10'	7	7	0	2	486	0.0041	6	12145	0.0004938	0.0357	0.0119805
211	'STARD8'	15	15	0	3	485	0.0061	14	12137	0.0012	0.026	0.0120122
212	'PCDHB13'	15	14	1	3	485	0.0061	14	12137	0.0012	0.026	0.0120181
213	'IL5RA'	17	16	1	3	485	0.0061	14	12137	0.0012	0.026	0.0120567
214	'SOBP'	16	16	0	3	485	0.0061	14	12137	0.0012	0.026	0.0120606
215	'TTLL12'	16	16	0	3	485	0.0061	14	12137	0.0012	0.026	0.0121105
216	'CEACAM8'	8	5	3	2	486	0.0041	6	12145	0.0004938	0.0357	0.0121165
217	'AIPL1'	8	8	0	2	486	0.0041	6	12145	0.0004938	0.0357	0.0121702
218	'OR51E1'	8	8	0	2	486	0.0041	6	12145	0.0004938	0.0357	0.0121795
219	'ZNF548'	16	14	2	3	485	0.0061	14	12137	0.0012	0.026	0.0122034
220	'PATL1'	8	8	0	2	486	0.0041	6	12145	0.0004938	0.0357	0.0122578
221	'C11orf85'	8	8	0	2	486	0.0041	6	12145	0.0004938	0.0357	0.0123013
222	'MPP7'	25	23	2	4	484	0.0082	25	12126	0.0021	0.0243	0.0123583
223	'MED7'	7	6	1	2	486	0.0041	6	12145	0.0004938	0.0357	0.0123749
224	'OMD'	7	7	0	2	486	0.0041	6	12145	0.0004938	0.0357	0.0124243
225	'MYOM3'	53	48	5	6	482	0.0123	48	12103	0.004	0.0173	0.012548
226	'SLIT3'	40	38	2	5	483	0.0102	37	12114	0.003	0.0221	0.0126024
227	'PABPC3'	15	12	3	3	485	0.0061	14	12137	0.0012	0.026	0.0126159
228	'ANKRD36'	48	41	7	6	482	0.0123	50	12101	0.0041	0.0204	0.0126284
229	'ABHD15'	14	11	3	3	485	0.0061	14	12137	0.0012	0.026	0.0126534
230	'PRPF4B'	7	7	0	2	486	0.0041	6	12145	0.0004938	0.0357	0.0127003
231	'KRCC1'	7	5	2	2	486	0.0041	6	12145	0.0004938	0.0357	0.0128053
232	'NR3C1'	14	14	0	3	485	0.0061	15	12136	0.0012	0.0303	0.0128686
233	'ZNF490'	6	6	0	2	486	0.0041	6	12145	0.0004938	0.0357	0.0128769
234	'SHROOM3'	26	25	1	4	484	0.0082	25	12126	0.0021	0.0243	0.0129114
235	'IGSF6'	6	6	0	2	486	0.0041	6	12145	0.0004938	0.0357	0.0129915
236	'OR51G2'	7	6	1	2	486	0.0041	6	12145	0.0004938	0.0357	0.0130287
237	'GRM6'	24	20	4	4	484	0.0082	25	12126	0.0021	0.0243	0.0130669
238	'PMEL'	27	26	1	4	484	0.0082	25	12126	0.0021	0.0243	0.0132349
239	'DNAJC4'	16	14	2	3	485	0.0061	15	12136	0.0012	0.0303	0.0132386
240	'PVRL3'	8	7	1	2	486	0.0041	6	12145	0.0004938	0.0357	0.0132616
241	'SLC6A1'	7	6	1	2	486	0.0041	6	12145	0.0004938	0.0357	0.0133047
242	'MARCH8'	8	6	2	2	486	0.0041	6	12145	0.0004938	0.0357	0.0133275
243	'MKLN1'	7	7	0	2	486	0.0041	6	12145	0.0004938	0.0357	0.0133319
244	'RALY'	7	7	0	2	486	0.0041	6	12145	0.0004938	0.0357	0.0134861
245	'ZNF667'	30	29	1	4	484	0.0082	26	12125	0.0021	0.0272	0.0134978
246	'TMEM184B'	8	7	1	2	486	0.0041	6	12145	0.0004938	0.0357	0.0134979
247	'ATG3'	7	3	4	2	486	0.0041	6	12145	0.0004938	0.0357	0.0135628
248	'PRRT2'	17	17	0	3	485	0.0061	15	12136	0.0012	0.0303	0.0135983
249	'KIF18B'	17	16	1	3	485	0.0061	15	12136	0.0012	0.0303	0.0136397
250	'RGS16'	2	1	1	1	487	0.002	1	12150	8.23e-05	0.0757	0.0136466
251	'SNRNP27'	2	2	0	1	487	0.002	1	12150	8.23e-05	0.0757	0.0137226
252	'APOO'	1	1	0	1	487	0.002	1	12150	8.23e-05	0.0757	0.0139259
253	'NRG2'	15	15	0	3	485	0.0061	14	12137	0.0012	0.026	0.013929
254	'TFAP4'	2	2	0	1	487	0.002	1	12150	8.23e-05	0.0757	0.0140331
255	'TNIK'	18	17	1	3	485	0.0061	15	12136	0.0012	0.0303	0.0141126
256	'PCBD1'	2	2	0	1	487	0.002	1	12150	8.23e-05	0.0757	0.0141378
257	'PRRX2'	2	2	0	1	487	0.002	1	12150	8.23e-05	0.0757	0.0142613
258	'IL11'	2	2	0	1	487	0.002	1	12150	8.23e-05	0.0757	0.0143615
259	'TRAPPC2'	2	2	0	1	487	0.002	1	12150	8.23e-05	0.0757	0.0144022
260	'DEFB1'	7	7	0	2	486	0.0041	7	12144	0.0005761	0.0447	0.0146721
261	'GLI3'	29	29	0	4	484	0.0082	26	12125	0.0021	0.0272	0.0146958
262	'OTOG'	2	2	0	1	487	0.002	1	12150	8.23e-05	0.0757	0.0147046
263	'TMPRSS11D'	15	12	3	3	485	0.0061	15	12136	0.0012	0.0303	0.0149264
264	'HSPG2'	99	95	4	9	479	0.0184	95	12056	0.0078	0.0191	0.0149374
265	'S100A6'	2	2	0	1	487	0.002	1	12150	8.23e-05	0.0757	0.0149546
266	'PKD1L2'	26	25	1	4	484	0.0082	26	12125	0.0021	0.0272	0.014966
267	'AEN'	8	8	0	2	486	0.0041	7	12144	0.0005761	0.0447	0.0150504
268	'TMEM132E'	17	16	1	3	485	0.0061	15	12136	0.0012	0.0303	0.0152845
269	'TFAP2C'	2	2	0	1	487	0.002	1	12150	8.23e-05	0.0757	0.0153042
270	'ACBD7'	2	2	0	1	487	0.002	1	12150	8.23e-05	0.0757	0.0155275
271	'CCL20'	2	2	0	1	487	0.002	1	12150	8.23e-05	0.0757	0.0155528
272	'DKK4'	2	2	0	1	487	0.002	1	12150	8.23e-05	0.0757	0.0156472
273	'ZMYM1'	28	19	9	4	484	0.0082	26	12125	0.0021	0.0272	0.0156497
274	'GUCA2B'	1	1	0	1	487	0.002	1	12150	8.23e-05	0.0757	0.0157028
275	'MPP3'	17	14	3	3	485	0.0061	16	12135	0.0013	0.035	0.0157769
276	'POP5'	8	7	1	2	486	0.0041	7	12144	0.0005761	0.0447	0.0157785
277	'KRTAP9-7'	2	2	0	1	487	0.002	1	12150	8.23e-05	0.0757	0.0157872
278	'SUCNR1'	8	7	1	2	486	0.0041	7	12144	0.0005761	0.0447	0.0157927
279	'TPT1'	2	2	0	1	487	0.002	1	12150	8.23e-05	0.0757	0.0158064
280	'SLC2A1'	8	8	0	2	486	0.0041	7	12144	0.0005761	0.0447	0.0158076
281	'C7orf50'	2	1	1	1	487	0.002	1	12150	8.23e-05	0.0757	0.0158473
282	'TYW5'	8	6	2	2	486	0.0041	7	12144	0.0005761	0.0447	0.0158717
283	'FAM170B'	15	13	2	3	485	0.0061	16	12135	0.0013	0.035	0.0159297
284	'PCBP3'	18	18	0	3	485	0.0061	15	12136	0.0012	0.0303	0.0159847
285	'SPINK13'	2	2	0	1	487	0.002	1	12150	8.23e-05	0.0757	0.0160208
286	'PDAP1'	2	2	0	1	487	0.002	1	12150	8.23e-05	0.0757	0.0160264
287	'MTNR1B'	8	7	1	2	486	0.0041	7	12144	0.0005761	0.0447	0.0161136
288	'OR6C6'	7	6	1	2	486	0.0041	7	12144	0.0005761	0.0447	0.0161234
289	'CHD2'	27	26	1	4	484	0.0082	26	12125	0.0021	0.0272	0.0161382
290	'TMEM27'	2	2	0	1	487	0.002	2	12149	0.0001646	0.1114	0.0161819
291	'DEFB131'	2	2	0	1	487	0.002	1	12150	8.23e-05	0.0757	0.0162836
292	'ENHO'	2	2	0	1	487	0.002	1	12150	8.23e-05	0.0757	0.0162926
293	'RPS27A'	2	2	0	1	487	0.002	1	12150	8.23e-05	0.0757	0.0162926
294	'SHISA9'	17	17	0	3	485	0.0061	16	12135	0.0013	0.035	0.016311
295	'ATG4C'	17	15	2	3	485	0.0061	16	12135	0.0013	0.035	0.0163394
296	'JRKL'	9	6	3	2	486	0.0041	7	12144	0.0005761	0.0447	0.0163448
297	'ZNF202'	18	16	2	3	485	0.0061	16	12135	0.0013	0.035	0.0163501
298	'UBA5'	2	2	0	1	487	0.002	1	12150	8.23e-05	0.0757	0.0163894
299	'MED22'	1	1	0	1	487	0.002	1	12150	8.23e-05	0.0757	0.0163944
300	'PHLDA3'	2	2	0	1	487	0.002	1	12150	8.23e-05	0.0757	0.0163993
301	'ANKRD54'	2	2	0	1	487	0.002	1	12150	8.23e-05	0.0757	0.0164059
302	'UNC45A'	27	19	8	4	484	0.0082	26	12125	0.0021	0.0272	0.0164371
303	'KLHL3'	8	7	1	2	486	0.0041	7	12144	0.0005761	0.0447	0.0164581
304	'SPDYC'	9	6	3	2	486	0.0041	7	12144	0.0005761	0.0447	0.0164625
305	'HMGN4'	2	1	1	1	487	0.002	1	12150	8.23e-05	0.0757	0.0164981
306	'PRR14'	8	7	1	2	486	0.0041	7	12144	0.0005761	0.0447	0.0165076
307	'TEAD4'	8	8	0	2	486	0.0041	7	12144	0.0005761	0.0447	0.0165547
308	'GLUL'	2	1	1	1	487	0.002	1	12150	8.23e-05	0.0757	0.0166492
309	'DIRAS2'	2	2	0	1	487	0.002	1	12150	8.23e-05	0.0757	0.0166492
310	'MEIOB'	8	7	1	2	486	0.0041	7	12144	0.0005761	0.0447	0.0166518
311	'SDCBP2'	6	6	0	2	486	0.0041	7	12144	0.0005761	0.0447	0.0166832
312	'SNCG'	2	2	0	1	487	0.002	1	12150	8.23e-05	0.0757	0.0167936
313	'AGR3'	9	8	1	2	486	0.0041	7	12144	0.0005761	0.0447	0.0168051
314	'GDPD2'	9	9	0	2	486	0.0041	7	12144	0.0005761	0.0447	0.0168365
315	'SNX12'	2	1	1	1	487	0.002	1	12150	8.23e-05	0.0757	0.0169042
316	'KCNK9'	2	2	0	1	487	0.002	1	12150	8.23e-05	0.0757	0.0169277
317	'ALG13'	2	2	0	1	487	0.002	1	12150	8.23e-05	0.0757	0.0170538
318	'RFWD3'	16	12	4	3	485	0.0061	16	12135	0.0013	0.035	0.0171161
319	'FER'	16	15	1	3	485	0.0061	16	12135	0.0013	0.035	0.0171436
320	'ELAC1'	9	9	0	2	486	0.0041	7	12144	0.0005761	0.0447	0.0172925
321	'CNPY3'	1	1	0	1	487	0.002	1	12150	8.23e-05	0.0757	0.0172997
322	'WDR73'	9	9	0	2	486	0.0041	7	12144	0.0005761	0.0447	0.0173902
323	'GDF7'	2	1	1	1	487	0.002	1	12150	8.23e-05	0.0757	0.0174296
324	'IGIP'	2	2	0	1	487	0.002	1	12150	8.23e-05	0.0757	0.0174296
325	'GJA4'	7	7	0	2	486	0.0041	7	12144	0.0005761	0.0447	0.0174436
326	'CLDN6'	8	4	4	2	486	0.0041	7	12144	0.0005761	0.0447	0.0174478
327	'ATF2'	9	8	1	2	486	0.0041	7	12144	0.0005761	0.0447	0.0174951
328	'CCNK'	3	2	1	1	487	0.002	2	12149	0.0001646	0.1114	0.017539
329	'SMIM12'	2	1	1	1	487	0.002	1	12150	8.23e-05	0.0757	0.0175634
330	'TREM1'	2	2	0	1	487	0.002	1	12150	8.23e-05	0.0757	0.0175711
331	'OSBPL2'	8	7	1	2	486	0.0041	7	12144	0.0005761	0.0447	0.0175873
332	'FKBP10'	18	18	0	3	485	0.0061	16	12135	0.0013	0.035	0.0176061
333	'SFXN5'	8	8	0	2	486	0.0041	7	12144	0.0005761	0.0447	0.0176337
334	'EPM2A'	8	8	0	2	486	0.0041	7	12144	0.0005761	0.0447	0.0176558
335	'PIWIL3'	32	28	4	4	484	0.0082	28	12123	0.0023	0.0336	0.0177229
336	'ZDHHC18'	9	7	2	2	486	0.0041	7	12144	0.0005761	0.0447	0.0178685
337	'FBXW2'	8	8	0	2	486	0.0041	7	12144	0.0005761	0.0447	0.0178727
338	'EOGT'	15	14	1	3	485	0.0061	16	12135	0.0013	0.035	0.0178938
339	'NRTN'	2	2	0	1	487	0.002	1	12150	8.23e-05	0.0757	0.0179728
340	'IDE'	18	16	2	3	485	0.0061	16	12135	0.0013	0.035	0.0179905
341	'WBP5'	2	2	0	1	487	0.002	1	12150	8.23e-05	0.0757	0.0181084
342	'ZC3H3'	24	24	0	4	484	0.0082	27	12124	0.0022	0.0303	0.0181655
343	'SYNGR3'	2	2	0	1	487	0.002	1	12150	8.23e-05	0.0757	0.018249
344	'RUFY2'	16	15	1	3	485	0.0061	16	12135	0.0013	0.035	0.0182902
345	'LAMA5'	92	87	5	8	480	0.0164	86	12065	0.0071	0.0287	0.0182976
346	'SNX13'	15	15	0	3	485	0.0061	16	12135	0.0013	0.035	0.018358
347	'TGOLN2'	23	18	5	3	485	0.0061	17	12134	0.0014	0.04	0.0185194
348	'COL8A2'	2	2	0	1	487	0.002	1	12150	8.23e-05	0.0757	0.018529
349	'KRTAP13-3'	8	8	0	2	486	0.0041	7	12144	0.0005761	0.0447	0.0186431
350	'LHX2'	8	8	0	2	486	0.0041	7	12144	0.0005761	0.0447	0.0187832
351	'SHC3'	9	9	0	2	486	0.0041	7	12144	0.0005761	0.0447	0.0188882
352	'NRG3'	28	27	1	4	484	0.0082	28	12123	0.0023	0.0336	0.0189281
353	'GABRB1'	8	8	0	2	486	0.0041	7	12144	0.0005761	0.0447	0.0189398
354	'FBXO28'	2	2	0	1	487	0.002	1	12150	8.23e-05	0.0757	0.0189868
355	'NEURL1B'	8	8	0	2	486	0.0041	7	12144	0.0005761	0.0447	0.0190726
356	'DONSON'	20	18	2	3	485	0.0061	17	12134	0.0014	0.04	0.0191364
357	'TM2D3'	17	14	3	3	485	0.0061	16	12135	0.0013	0.035	0.0193335
358	'TJP3'	18	16	2	3	485	0.0061	17	12134	0.0014	0.04	0.0193416
359	'WDR47'	18	15	3	3	485	0.0061	16	12135	0.0013	0.035	0.019507
360	'GOLGA2'	18	17	1	3	485	0.0061	17	12134	0.0014	0.04	0.0196963
361	'THOC5'	18	16	2	3	485	0.0061	17	12134	0.0014	0.04	0.0199851
362	'PCDHGA8'	29	26	3	4	484	0.0082	28	12123	0.0023	0.0336	0.0201081
363	'ZACN'	10	8	2	2	486	0.0041	8	12143	0.0006584	0.0545	0.020264
364	'F5'	56	49	7	6	482	0.0123	55	12096	0.0045	0.0297	0.0203408
365	'MRPL43'	10	10	0	2	486	0.0041	8	12143	0.0006584	0.0545	0.0204357
366	'ENTPD7'	20	13	7	3	485	0.0061	17	12134	0.0014	0.04	0.0205999
367	'HELZ'	10	10	0	2	486	0.0041	8	12143	0.0006584	0.0545	0.0207693
368	'STIM2'	10	10	0	2	486	0.0041	8	12143	0.0006584	0.0545	0.0209486
369	'ZNF416'	23	21	2	3	485	0.0061	17	12134	0.0014	0.04	0.0209687
370	'FOXP1'	11	10	1	2	486	0.0041	9	12142	0.0007407	0.065	0.0210332
371	'RNF39'	10	8	2	2	486	0.0041	8	12143	0.0006584	0.0545	0.0212546
372	'MRPL52'	9	9	0	2	486	0.0041	8	12143	0.0006584	0.0545	0.021407
373	'AMH'	11	10	1	2	486	0.0041	9	12142	0.0007407	0.065	0.0214957
374	'SAMD14'	8	8	0	2	486	0.0041	8	12143	0.0006584	0.0545	0.0215055
375	'OR52I1'	10	10	0	2	486	0.0041	8	12143	0.0006584	0.0545	0.0215057
376	'CD247'	8	7	1	2	486	0.0041	8	12143	0.0006584	0.0545	0.0215597
377	'MMAB'	9	9	0	2	486	0.0041	8	12143	0.0006584	0.0545	0.0215689
378	'KIAA1147'	10	9	1	2	486	0.0041	8	12143	0.0006584	0.0545	0.0215829
379	'ZDHHC11'	8	6	2	2	486	0.0041	8	12143	0.0006584	0.0545	0.0215859
380	'PIGS'	10	8	2	2	486	0.0041	8	12143	0.0006584	0.0545	0.0216144
381	'ITSN2'	20	15	5	3	485	0.0061	17	12134	0.0014	0.04	0.0216816
382	'PSMD5'	10	10	0	2	486	0.0041	8	12143	0.0006584	0.0545	0.0216991
383	'TAF1D'	10	9	1	2	486	0.0041	8	12143	0.0006584	0.0545	0.0217169
384	'C1RL'	10	10	0	2	486	0.0041	8	12143	0.0006584	0.0545	0.0217262
385	'NUTM2G'	10	8	2	2	486	0.0041	8	12143	0.0006584	0.0545	0.0217461
386	'ST6GALNAC6'	10	8	2	2	486	0.0041	8	12143	0.0006584	0.0545	0.0218002
387	'C1QTNF6'	11	10	1	2	486	0.0041	8	12143	0.0006584	0.0545	0.0218509
388	'BRD1'	20	20	0	3	485	0.0061	17	12134	0.0014	0.04	0.0219879
389	'PIGN'	21	17	4	3	485	0.0061	18	12133	0.0015	0.0454	0.0220018
390	'CCDC152'	10	10	0	2	486	0.0041	8	12143	0.0006584	0.0545	0.0221138
391	'KATNAL1'	10	10	0	2	486	0.0041	8	12143	0.0006584	0.0545	0.0221334
392	'ARL6IP5'	9	9	0	2	486	0.0041	8	12143	0.0006584	0.0545	0.0222124
393	'IGSF21'	17	16	1	3	485	0.0061	17	12134	0.0014	0.04	0.0222179
394	'SFSWAP'	27	27	0	4	484	0.0082	28	12123	0.0023	0.0336	0.0222382
395	'UBR4'	106	106	0	9	479	0.0184	102	12049	0.0084	0.0401	0.0222771
396	'RLBP1'	9	9	0	2	486	0.0041	8	12143	0.0006584	0.0545	0.0222857
397	'OR5B3'	10	8	2	2	486	0.0041	8	12143	0.0006584	0.0545	0.0222929
398	'PECR'	9	8	1	2	486	0.0041	8	12143	0.0006584	0.0545	0.0224469
399	'LRIG3'	30	27	3	4	484	0.0082	28	12123	0.0023	0.0336	0.0224554
400	'CHDC2'	10	10	0	2	486	0.0041	9	12142	0.0007407	0.065	0.0225729
401	'ZUFSP'	19	16	3	3	485	0.0061	18	12133	0.0015	0.0454	0.0227084
402	'GNAO1'	9	9	0	2	486	0.0041	9	12142	0.0007407	0.065	0.0227196
403	'GNB3'	9	7	2	2	486	0.0041	8	12143	0.0006584	0.0545	0.0227431
404	'TRMT6'	9	6	3	2	486	0.0041	8	12143	0.0006584	0.0545	0.0228062
405	'RASGEF1A'	8	8	0	2	486	0.0041	8	12143	0.0006584	0.0545	0.0229249
406	'ZER1'	11	11	0	2	486	0.0041	8	12143	0.0006584	0.0545	0.0229961
407	'WDR45'	9	8	1	2	486	0.0041	8	12143	0.0006584	0.0545	0.0230018
408	'KDM4D'	3	2	1	1	487	0.002	2	12149	0.0001646	0.1114	0.0230159
409	'CDKL5'	16	16	0	3	485	0.0061	17	12134	0.0014	0.04	0.0230232
410	'NRD1'	21	18	3	3	485	0.0061	18	12133	0.0015	0.0454	0.0230586
411	'NPLOC4'	9	9	0	2	486	0.0041	8	12143	0.0006584	0.0545	0.023082
412	'SLC13A5'	20	18	2	3	485	0.0061	18	12133	0.0015	0.0454	0.0231116
413	'COMT'	8	8	0	2	486	0.0041	8	12143	0.0006584	0.0545	0.0231231
414	'GCLC'	10	10	0	2	486	0.0041	8	12143	0.0006584	0.0545	0.0232716
415	'LONP1'	31	29	2	4	484	0.0082	29	12122	0.0024	0.0371	0.0233951
416	'NPTX2'	3	3	0	1	487	0.002	2	12149	0.0001646	0.1114	0.0237022
417	'OR6C68'	7	6	1	2	486	0.0041	8	12143	0.0006584	0.0545	0.0237899
418	'STAM'	9	8	1	2	486	0.0041	8	12143	0.0006584	0.0545	0.0238347
419	'CASC3'	10	10	0	2	486	0.0041	8	12143	0.0006584	0.0545	0.0239714
420	'POLR2B'	10	9	1	2	486	0.0041	8	12143	0.0006584	0.0545	0.0240919
421	'MAGEC2'	3	3	0	1	487	0.002	2	12149	0.0001646	0.1114	0.0241466
422	'GPR114'	9	9	0	2	486	0.0041	8	12143	0.0006584	0.0545	0.024521
423	'HEATR6'	41	38	3	5	483	0.0102	43	12108	0.0035	0.0368	0.024579
424	'GMIP'	20	19	1	3	485	0.0061	18	12133	0.0015	0.0454	0.0246319
425	'RBM26'	21	20	1	3	485	0.0061	18	12133	0.0015	0.0454	0.0247813
426	'DCDC2B'	10	7	3	2	486	0.0041	8	12143	0.0006584	0.0545	0.0249182
427	'GPR27'	3	2	1	1	487	0.002	2	12149	0.0001646	0.1114	0.0249558
428	'HSD17B2'	20	19	1	3	485	0.0061	18	12133	0.0015	0.0454	0.0250942
429	'TSNAXIP1'	34	30	4	4	484	0.0082	30	12121	0.0025	0.0408	0.0253644
430	'CCDC19'	19	19	0	3	485	0.0061	18	12133	0.0015	0.0454	0.025365
431	'FAM154B'	20	18	2	3	485	0.0061	19	12132	0.0016	0.0511	0.0254134
432	'PIM3'	3	3	0	1	487	0.002	2	12149	0.0001646	0.1114	0.0254343
433	'CH25H'	11	8	3	2	486	0.0041	9	12142	0.0007407	0.065	0.0254393
434	'CD59'	3	2	1	1	487	0.002	2	12149	0.0001646	0.1114	0.0254432
435	'LEMD3'	21	21	0	3	485	0.0061	19	12132	0.0016	0.0511	0.0255459
436	'REEP2'	3	3	0	1	487	0.002	2	12149	0.0001646	0.1114	0.0256903
437	'RBMXL1'	10	10	0	2	486	0.0041	9	12142	0.0007407	0.065	0.025788
438	'CFTR'	73	65	8	7	481	0.0143	73	12078	0.006	0.0346	0.0258013
439	'TTC9'	2	2	0	1	487	0.002	2	12149	0.0001646	0.1114	0.0258162
440	'FAM89A'	3	2	1	1	487	0.002	2	12149	0.0001646	0.1114	0.0259762
441	'OR51F2'	11	10	1	2	486	0.0041	9	12142	0.0007407	0.065	0.0260318
442	'SPAG1'	33	30	3	4	484	0.0082	31	12120	0.0026	0.0447	0.0261845
443	'IKZF1'	11	11	0	2	486	0.0041	9	12142	0.0007407	0.065	0.0261896
444	'HMGB4'	3	3	0	1	487	0.002	2	12149	0.0001646	0.1114	0.0261901
445	'ALKBH6'	8	7	1	2	486	0.0041	9	12142	0.0007407	0.065	0.0262354
446	'PLEKHA3'	3	3	0	1	487	0.002	2	12149	0.0001646	0.1114	0.0263002
447	'MSTO1'	3	3	0	1	487	0.002	2	12149	0.0001646	0.1114	0.0263164
448	'RDH13'	22	19	3	3	485	0.0061	19	12132	0.0016	0.0511	0.0264422
449	'MRS2'	11	10	1	2	486	0.0041	9	12142	0.0007407	0.065	0.0264809
450	'DEFB112'	3	1	2	1	487	0.002	2	12149	0.0001646	0.1114	0.0265639
451	'ZNF160'	19	17	2	3	485	0.0061	19	12132	0.0016	0.0511	0.0265681
452	'NPB'	3	3	0	1	487	0.002	2	12149	0.0001646	0.1114	0.0265704
453	'REPS1'	11	11	0	2	486	0.0041	9	12142	0.0007407	0.065	0.0266353
454	'TACR1'	11	11	0	2	486	0.0041	9	12142	0.0007407	0.065	0.0266626
455	'ATP6V1A'	10	10	0	2	486	0.0041	9	12142	0.0007407	0.065	0.0266792
456	'CBLC'	10	8	2	2	486	0.0041	9	12142	0.0007407	0.065	0.02668
457	'ANKRD2'	10	10	0	2	486	0.0041	9	12142	0.0007407	0.065	0.0268518
458	'MGRN1'	22	21	1	3	485	0.0061	20	12131	0.0016	0.0571	0.026893
459	'PPP1R8'	3	3	0	1	487	0.002	2	12149	0.0001646	0.1114	0.0270994
460	'LBH'	3	2	1	1	487	0.002	2	12149	0.0001646	0.1114	0.0271821
461	'PRRG4'	3	1	2	1	487	0.002	2	12149	0.0001646	0.1114	0.0273242
462	'FANK1'	22	20	2	3	485	0.0061	19	12132	0.0016	0.0511	0.0273818
463	'CACNA1E'	33	33	0	4	484	0.0082	31	12120	0.0026	0.0447	0.027405
464	'ZNF239'	11	11	0	2	486	0.0041	9	12142	0.0007407	0.065	0.0274066
465	'CCDC117'	3	2	1	1	487	0.002	2	12149	0.0001646	0.1114	0.0274805
466	'LYST'	90	86	4	0	488	0	102	12049	0.0084	0.0347	0.0274814
467	'ZXDC'	20	16	4	3	485	0.0061	19	12132	0.0016	0.0511	0.0276278
468	'NAA25'	11	11	0	2	486	0.0041	9	12142	0.0007407	0.065	0.0276484
469	'ADAMTS3'	21	20	1	3	485	0.0061	19	12132	0.0016	0.0511	0.0276956
470	'OR5K1'	10	9	1	2	486	0.0041	9	12142	0.0007407	0.065	0.0277363
471	'MAMLD1'	16	16	0	3	485	0.0061	19	12132	0.0016	0.0511	0.0277729
472	'MRPL40'	3	3	0	1	487	0.002	2	12149	0.0001646	0.1114	0.0278205
473	'SMARCC2'	11	11	0	2	486	0.0041	9	12142	0.0007407	0.065	0.0278849
474	'SCEL'	23	21	2	3	485	0.0061	19	12132	0.0016	0.0511	0.0278916
475	'ENKD1'	10	8	2	2	486	0.0041	9	12142	0.0007407	0.065	0.0279106
476	'PNMAL1'	10	9	1	2	486	0.0041	9	12142	0.0007407	0.065	0.0279212
477	'PROP1'	3	2	1	1	487	0.002	2	12149	0.0001646	0.1114	0.0279429
478	'GPC4'	3	3	0	1	487	0.002	2	12149	0.0001646	0.1114	0.0279501
479	'PDE8B'	17	17	0	3	485	0.0061	19	12132	0.0016	0.0511	0.0279565
480	'NDUFS4'	8	5	3	2	486	0.0041	9	12142	0.0007407	0.065	0.0279618
481	'ARMC10'	17	17	0	3	485	0.0061	19	12132	0.0016	0.0511	0.0279687
482	'HTR3A'	10	10	0	2	486	0.0041	9	12142	0.0007407	0.065	0.0280482
483	'WBSCR27'	3	3	0	1	487	0.002	2	12149	0.0001646	0.1114	0.0280506
484	'FAM196B'	21	20	1	3	485	0.0061	19	12132	0.0016	0.0511	0.0281161
485	'ALOX12'	11	8	3	2	486	0.0041	9	12142	0.0007407	0.065	0.0281517
486	'C1orf173'	11	8	3	2	486	0.0041	9	12142	0.0007407	0.065	0.0281693
487	'NTF4'	3	3	0	1	487	0.002	2	12149	0.0001646	0.1114	0.0282715
488	'PDLIM4'	9	9	0	2	486	0.0041	9	12142	0.0007407	0.065	0.0283216
489	'SCGB1D1'	3	3	0	1	487	0.002	2	12149	0.0001646	0.1114	0.0283594
490	'OR8B3'	3	3	0	1	487	0.002	2	12149	0.0001646	0.1114	0.0283726
491	'GLOD5'	3	2	1	1	487	0.002	2	12149	0.0001646	0.1114	0.0283762
492	'DCST1'	10	10	0	2	486	0.0041	9	12142	0.0007407	0.065	0.0284129
493	'PPP1CA'	3	3	0	1	487	0.002	2	12149	0.0001646	0.1114	0.0284174
494	'SAR1A'	3	3	0	1	487	0.002	2	12149	0.0001646	0.1114	0.0284367
495	'IL1F10'	3	2	1	1	487	0.002	2	12149	0.0001646	0.1114	0.0284532
496	'LSM2'	3	2	1	1	487	0.002	2	12149	0.0001646	0.1114	0.0285182
497	'SYAP1'	3	3	0	1	487	0.002	2	12149	0.0001646	0.1114	0.0286752
498	'TMEM200A'	11	11	0	2	486	0.0041	9	12142	0.0007407	0.065	0.0287026
499	'IGFBP1'	3	3	0	1	487	0.002	2	12149	0.0001646	0.1114	0.0289462
500	'HSPB3'	3	3	0	1	487	0.002	2	12149	0.0001646	0.1114	0.0289617
501	'MAGEA12'	3	3	0	1	487	0.002	2	12149	0.0001646	0.1114	0.0289745
502	'DOCK6'	63	59	4	6	482	0.0123	60	12091	0.0049	0.0415	0.028986
503	'GSPT1'	12	12	0	2	486	0.0041	10	12141	0.000823	0.076	0.0289942
504	'RHOA'	2	2	0	1	487	0.002	2	12149	0.0001646	0.1114	0.0289998
505	'UBOX5'	10	10	0	2	486	0.0041	9	12142	0.0007407	0.065	0.0290107
506	'C12orf44'	3	3	0	1	487	0.002	2	12149	0.0001646	0.1114	0.0290125
507	'TCEAL4'	3	3	0	1	487	0.002	2	12149	0.0001646	0.1114	0.0290125
508	'RGS1'	3	2	1	1	487	0.002	2	12149	0.0001646	0.1114	0.0290156
509	'LYPD6'	3	3	0	1	487	0.002	2	12149	0.0001646	0.1114	0.0290993
510	'OR52W1'	11	10	1	2	486	0.0041	9	12142	0.0007407	0.065	0.0291023
511	'DYNC1H1'	21	18	3	3	485	0.0061	19	12132	0.0016	0.0511	0.0291419
512	'HSD11B1L'	10	6	4	2	486	0.0041	9	12142	0.0007407	0.065	0.0291834
513	'DEFA6'	3	3	0	1	487	0.002	2	12149	0.0001646	0.1114	0.0292513
514	'FAM26D'	2	1	1	1	487	0.002	2	12149	0.0001646	0.1114	0.0292652
515	'SLC18B1'	11	10	1	2	486	0.0041	9	12142	0.0007407	0.065	0.0294003
516	'GCLM'	3	1	2	1	487	0.002	2	12149	0.0001646	0.1114	0.0294435
517	'SART1'	23	20	3	3	485	0.0061	20	12131	0.0016	0.0571	0.0294487
518	'GPSM3'	3	1	2	1	487	0.002	2	12149	0.0001646	0.1114	0.0294787
519	'IGLL1'	3	2	1	1	487	0.002	2	12149	0.0001646	0.1114	0.0295497
520	'CAPS'	3	2	1	1	487	0.002	2	12149	0.0001646	0.1114	0.0295551
521	'LDLRAD2'	3	2	1	1	487	0.002	2	12149	0.0001646	0.1114	0.029566
522	'FBXO3'	3	3	0	1	487	0.002	2	12149	0.0001646	0.1114	0.0295812
523	'FGD1'	3	2	1	1	487	0.002	2	12149	0.0001646	0.1114	0.0295846
524	'CCDC144NL'	10	10	0	2	486	0.0041	9	12142	0.0007407	0.065	0.0295959
525	'NPY4R'	3	3	0	1	487	0.002	2	12149	0.0001646	0.1114	0.0296067
526	'GNAI1'	3	3	0	1	487	0.002	2	12149	0.0001646	0.1114	0.0296697
527	'PSTPIP2'	9	9	0	2	486	0.0041	9	12142	0.0007407	0.065	0.0297709
528	'ASPRV1'	12	11	1	2	486	0.0041	9	12142	0.0007407	0.065	0.0297784
529	'BZW2'	11	10	1	2	486	0.0041	9	12142	0.0007407	0.065	0.0298044
530	'LYRM4'	3	3	0	1	487	0.002	2	12149	0.0001646	0.1114	0.0298863
531	'COMTD1'	3	3	0	1	487	0.002	2	12149	0.0001646	0.1114	0.0298953
532	'ATP9A'	8	8	0	2	486	0.0041	9	12142	0.0007407	0.065	0.0299007
533	'PSG8'	19	17	2	3	485	0.0061	20	12131	0.0016	0.0571	0.0299093
534	'NFKBIB'	3	3	0	1	487	0.002	2	12149	0.0001646	0.1114	0.029915
535	'WSB2'	11	9	2	2	486	0.0041	9	12142	0.0007407	0.065	0.0299196
536	'ACOT1'	3	3	0	1	487	0.002	2	12149	0.0001646	0.1114	0.0300852
537	'CSTL1'	3	2	1	1	487	0.002	2	12149	0.0001646	0.1114	0.0301644
538	'IGF1'	3	3	0	1	487	0.002	2	12149	0.0001646	0.1114	0.0301843
539	'STX1B'	3	2	1	1	487	0.002	2	12149	0.0001646	0.1114	0.0303286
540	'KCNH5'	11	11	0	2	486	0.0041	9	12142	0.0007407	0.065	0.0303506
541	'ACSF2'	9	9	0	2	486	0.0041	9	12142	0.0007407	0.065	0.0303726
542	'PNMA3'	3	3	0	1	487	0.002	2	12149	0.0001646	0.1114	0.0304139
543	'GCFC2'	21	19	2	3	485	0.0061	19	12132	0.0016	0.0511	0.0304669
544	'FAM49A'	2	1	1	1	487	0.002	2	12149	0.0001646	0.1114	0.0304853
545	'MACROD1'	3	3	0	1	487	0.002	2	12149	0.0001646	0.1114	0.0305339
546	'IPPK'	9	9	0	2	486	0.0041	9	12142	0.0007407	0.065	0.0305989
547	'SLC30A1'	3	3	0	1	487	0.002	2	12149	0.0001646	0.1114	0.030628
548	'HBZ'	2	2	0	1	487	0.002	2	12149	0.0001646	0.1114	0.0306767
549	'UCP3'	3	3	0	1	487	0.002	2	12149	0.0001646	0.1114	0.0306888
550	'PDE6D'	3	3	0	1	487	0.002	2	12149	0.0001646	0.1114	0.0306971
551	'EXO1'	33	30	3	4	484	0.0082	32	12119	0.0026	0.0488	0.0307355
552	'KNCN'	3	3	0	1	487	0.002	2	12149	0.0001646	0.1114	0.0307899
553	'CNFN'	2	2	0	1	487	0.002	2	12149	0.0001646	0.1114	0.0308566
554	'FAM71F1'	11	11	0	2	486	0.0041	9	12142	0.0007407	0.065	0.0309306
555	'DNLZ'	3	2	1	1	487	0.002	2	12149	0.0001646	0.1114	0.0309457
556	'DR1'	3	3	0	1	487	0.002	2	12149	0.0001646	0.1114	0.0309589
557	'GSK3A'	2	2	0	1	487	0.002	2	12149	0.0001646	0.1114	0.0309678
558	'RAB39B'	3	3	0	1	487	0.002	2	12149	0.0001646	0.1114	0.0309814
559	'NPFF'	3	3	0	1	487	0.002	2	12149	0.0001646	0.1114	0.031
560	'B4GALT5'	3	3	0	1	487	0.002	2	12149	0.0001646	0.1114	0.0310305
561	'ZNF233'	22	17	5	3	485	0.0061	20	12131	0.0016	0.0571	0.0310903
562	'TRIM27'	3	3	0	1	487	0.002	2	12149	0.0001646	0.1114	0.031136
563	'PTCD1'	22	20	2	3	485	0.0061	21	12130	0.0017	0.0635	0.0311991
564	'PI3'	2	2	0	1	487	0.002	2	12149	0.0001646	0.1114	0.0312777
565	'SOX15'	3	3	0	1	487	0.002	2	12149	0.0001646	0.1114	0.0312777
566	'ATP5G3'	3	3	0	1	487	0.002	2	12149	0.0001646	0.1114	0.0312914
567	'P2RX1'	3	3	0	1	487	0.002	2	12149	0.0001646	0.1114	0.0313002
568	'SDHC'	3	3	0	1	487	0.002	2	12149	0.0001646	0.1114	0.0314355
569	'IFITM1'	3	2	1	1	487	0.002	2	12149	0.0001646	0.1114	0.0314747
570	'CNGA4'	22	20	2	3	485	0.0061	21	12130	0.0017	0.0635	0.0315077
571	'TCN1'	11	8	3	2	486	0.0041	10	12141	0.000823	0.076	0.0315222
572	'SLAMF9'	9	8	1	2	486	0.0041	10	12141	0.000823	0.076	0.0315309
573	'HBQ1'	3	3	0	1	487	0.002	2	12149	0.0001646	0.1114	0.0315946
574	'ATP6V1C1'	3	3	0	1	487	0.002	2	12149	0.0001646	0.1114	0.0317655
575	'GPR85'	3	3	0	1	487	0.002	2	12149	0.0001646	0.1114	0.0317723
576	'BCL7A'	3	3	0	1	487	0.002	2	12149	0.0001646	0.1114	0.0319036
577	'C6orf15'	3	3	0	1	487	0.002	2	12149	0.0001646	0.1114	0.0319059
578	'GAST'	3	3	0	1	487	0.002	2	12149	0.0001646	0.1114	0.0319173
579	'GAS2'	3	3	0	1	487	0.002	2	12149	0.0001646	0.1114	0.0321877
580	'HDX'	12	11	1	2	486	0.0041	10	12141	0.000823	0.076	0.0322037
581	'SLC25A1'	3	3	0	1	487	0.002	2	12149	0.0001646	0.1114	0.0322253
582	'PPM1B'	12	12	0	2	486	0.0041	10	12141	0.000823	0.076	0.0322549
583	'DIAPH2'	11	11	0	2	486	0.0041	10	12141	0.000823	0.076	0.0323503
584	'KDM5C'	12	12	0	2	486	0.0041	11	12140	0.0009053	0.0876	0.0324275
585	'UBE2E1'	3	3	0	1	487	0.002	2	12149	0.0001646	0.1114	0.0324343
586	'MTOR'	21	20	1	3	485	0.0061	20	12131	0.0016	0.0571	0.0324467
587	'HIST1H4D'	3	2	1	1	487	0.002	2	12149	0.0001646	0.1114	0.0325175
588	'TLN2'	60	59	1	6	482	0.0123	60	12091	0.0049	0.0415	0.0325327
589	'C3AR1'	12	11	1	2	486	0.0041	10	12141	0.000823	0.076	0.0325415
590	'PSPH'	3	3	0	1	487	0.002	2	12149	0.0001646	0.1114	0.0325645
591	'MORN1'	20	20	0	3	485	0.0061	20	12131	0.0016	0.0571	0.0328637
592	'IRF1'	3	3	0	1	487	0.002	2	12149	0.0001646	0.1114	0.0329029
593	'COL3A1'	12	10	2	2	486	0.0041	10	12141	0.000823	0.076	0.0329988
594	'CHPF2'	22	21	1	3	485	0.0061	20	12131	0.0016	0.0571	0.0330024
595	'NRCAM'	36	34	2	4	484	0.0082	33	12118	0.0027	0.0531	0.0330524
596	'MCCD1'	2	2	0	1	487	0.002	2	12149	0.0001646	0.1114	0.0330697
597	'ZDHHC22'	4	2	2	1	487	0.002	3	12148	0.0002469	0.1457	0.0331072
598	'CCR2'	11	9	2	2	486	0.0041	10	12141	0.000823	0.076	0.033216
599	'CYP2R1'	12	10	2	2	486	0.0041	10	12141	0.000823	0.076	0.033234
600	'HIST1H2BF'	3	2	1	1	487	0.002	2	12149	0.0001646	0.1114	0.0332369
601	'RASIP1'	11	10	1	2	486	0.0041	10	12141	0.000823	0.076	0.0333266
602	'SFT2D3'	3	1	2	1	487	0.002	2	12149	0.0001646	0.1114	0.0333974
603	'CCM2'	12	11	1	2	486	0.0041	10	12141	0.000823	0.076	0.0335196
604	'YWHAG'	3	3	0	1	487	0.002	2	12149	0.0001646	0.1114	0.0337298
605	'GPX1'	12	8	4	2	486	0.0041	10	12141	0.000823	0.076	0.0338338
606	'ZNF132'	13	12	1	2	486	0.0041	11	12140	0.0009053	0.0876	0.0340292
607	'SIGMAR1'	12	11	1	2	486	0.0041	10	12141	0.000823	0.076	0.0340521
608	'STRC'	12	12	0	2	486	0.0041	10	12141	0.000823	0.076	0.0341941
609	'RPS9'	3	3	0	1	487	0.002	3	12148	0.0002469	0.1457	0.0342254
610	'OR4N4'	2	2	0	1	487	0.002	2	12149	0.0001646	0.1114	0.0342437
611	'COCH'	21	20	1	3	485	0.0061	20	12131	0.0016	0.0571	0.0342724
612	'CCDC83'	22	20	2	3	485	0.0061	21	12130	0.0017	0.0635	0.0343898
613	'SMIM14'	3	3	0	1	487	0.002	2	12149	0.0001646	0.1114	0.0344411
614	'KIAA1644'	3	3	0	1	487	0.002	3	12148	0.0002469	0.1457	0.034612
615	'IDNK'	8	6	2	2	486	0.0041	10	12141	0.000823	0.076	0.0347224
616	'ADH6'	12	8	4	2	486	0.0041	10	12141	0.000823	0.076	0.0347773
617	'NKX2-2'	4	3	1	1	487	0.002	3	12148	0.0002469	0.1457	0.0348705
618	'ATG16L1'	12	12	0	2	486	0.0041	10	12141	0.000823	0.076	0.0349047
619	'PARVG'	12	10	2	2	486	0.0041	11	12140	0.0009053	0.0876	0.0350431
620	'TKTL2'	21	18	3	3	485	0.0061	21	12130	0.0017	0.0635	0.035051
621	'ST6GALNAC1'	11	9	2	2	486	0.0041	10	12141	0.000823	0.076	0.0350548
622	'OR5I1'	11	11	0	2	486	0.0041	10	12141	0.000823	0.076	0.0351486
623	'MIER3'	12	12	0	2	486	0.0041	10	12141	0.000823	0.076	0.0352619
624	'BDKRB2'	11	11	0	2	486	0.0041	10	12141	0.000823	0.076	0.0354522
625	'RAB36'	12	12	0	2	486	0.0041	10	12141	0.000823	0.076	0.0354776
626	'MFSD5'	11	10	1	2	486	0.0041	10	12141	0.000823	0.076	0.035549
627	'TEC'	9	7	2	2	486	0.0041	10	12141	0.000823	0.076	0.0356473
628	'KLHL13'	12	12	0	2	486	0.0041	10	12141	0.000823	0.076	0.0356572
629	'TNFAIP2'	12	12	0	2	486	0.0041	10	12141	0.000823	0.076	0.035874
630	'SCN10A'	60	52	8	6	482	0.0123	62	12089	0.0051	0.047	0.0358851
631	'GAS6'	21	20	1	3	485	0.0061	21	12130	0.0017	0.0635	0.036083
632	'OR4K1'	11	9	2	2	486	0.0041	10	12141	0.000823	0.076	0.0361202
633	'PPFIBP2'	38	32	6	4	484	0.0082	34	12117	0.0028	0.0576	0.0361588
634	'RFC4'	11	7	4	2	486	0.0041	10	12141	0.000823	0.076	0.0362221
635	'BBS9'	23	21	2	3	485	0.0061	21	12130	0.0017	0.0635	0.0362528
636	'ZDHHC8'	20	19	1	3	485	0.0061	20	12131	0.0016	0.0571	0.0362697
637	'ADIPOR2'	4	4	0	1	487	0.002	3	12148	0.0002469	0.1457	0.0363109
638	'FAM13C'	12	12	0	2	486	0.0041	11	12140	0.0009053	0.0876	0.0366163
639	'RILP'	3	3	0	1	487	0.002	3	12148	0.0002469	0.1457	0.0367741
640	'ABCG4'	12	11	1	2	486	0.0041	10	12141	0.000823	0.076	0.0367942
641	'PNKD'	11	10	1	2	486	0.0041	10	12141	0.000823	0.076	0.036838
642	'GFOD1'	9	9	0	2	486	0.0041	10	12141	0.000823	0.076	0.0368912
643	'INSC'	23	20	3	3	485	0.0061	22	12129	0.0018	0.0702	0.0369477
644	'WFS1'	37	37	0	4	484	0.0082	34	12117	0.0028	0.0576	0.0369832
645	'DHCR7'	10	9	1	2	486	0.0041	10	12141	0.000823	0.076	0.0369891
646	'TRIM8'	12	10	2	2	486	0.0041	11	12140	0.0009053	0.0876	0.0369924
647	'AK1'	10	10	0	2	486	0.0041	10	12141	0.000823	0.076	0.0370612
648	'GBP5'	19	17	2	3	485	0.0061	21	12130	0.0017	0.0635	0.0371288
649	'PGM3'	10	10	0	2	486	0.0041	10	12141	0.000823	0.076	0.0371467
650	'CSNK1E'	12	11	1	2	486	0.0041	10	12141	0.000823	0.076	0.0374783
651	'CHRNA9'	11	11	0	2	486	0.0041	10	12141	0.000823	0.076	0.0374913
652	'TAS2R10'	11	7	4	2	486	0.0041	10	12141	0.000823	0.076	0.0375261
653	'NCDN'	13	13	0	2	486	0.0041	11	12140	0.0009053	0.0876	0.0376117
654	'GALR2'	13	12	1	2	486	0.0041	11	12140	0.0009053	0.0876	0.037791
655	'CASD1'	11	10	1	2	486	0.0041	10	12141	0.000823	0.076	0.0379135
656	'GJC3'	10	9	1	2	486	0.0041	11	12140	0.0009053	0.0876	0.0380081
657	'OS9'	34	34	0	4	484	0.0082	34	12117	0.0028	0.0576	0.038064
658	'NCF4'	23	21	2	3	485	0.0061	22	12129	0.0018	0.0702	0.0381955
659	'GPN2'	12	10	2	2	486	0.0041	11	12140	0.0009053	0.0876	0.0383217
660	'TRIM24'	22	21	1	3	485	0.0061	21	12130	0.0017	0.0635	0.0383895
661	'PTGR2'	11	9	2	2	486	0.0041	11	12140	0.0009053	0.0876	0.0384813
662	'SPIRE1'	23	23	0	3	485	0.0061	21	12130	0.0017	0.0635	0.0384994
663	'ECHDC1'	13	12	1	2	486	0.0041	11	12140	0.0009053	0.0876	0.0385291
664	'TFE3'	3	3	0	1	487	0.002	3	12148	0.0002469	0.1457	0.0385444
665	'HLCS'	23	21	2	3	485	0.0061	22	12129	0.0018	0.0702	0.0386819
666	'YIPF1'	13	10	3	2	486	0.0041	10	12141	0.000823	0.076	0.0387748
667	'NLRP5'	37	34	3	4	484	0.0082	34	12117	0.0028	0.0576	0.0389498
668	'BLNK'	12	11	1	2	486	0.0041	11	12140	0.0009053	0.0876	0.0390826
669	'EHD4'	12	12	0	2	486	0.0041	11	12140	0.0009053	0.0876	0.039127
670	'B4GALNT3'	20	18	2	3	485	0.0061	22	12129	0.0018	0.0702	0.0391775
671	'CALCOCO1'	12	11	1	2	486	0.0041	11	12140	0.0009053	0.0876	0.0393235
672	'NEU4'	14	12	2	2	486	0.0041	11	12140	0.0009053	0.0876	0.0394488
673	'SYNPO2L'	37	34	3	4	484	0.0082	35	12116	0.0029	0.0623	0.0395411
674	'MRPS18B'	10	9	1	2	486	0.0041	11	12140	0.0009053	0.0876	0.0396479
675	'TAF1L'	46	44	2	5	483	0.0102	48	12103	0.004	0.0529	0.039706
676	'MBOAT1'	12	12	0	2	486	0.0041	11	12140	0.0009053	0.0876	0.0397736
677	'PCDHGC4'	13	12	1	2	486	0.0041	11	12140	0.0009053	0.0876	0.0397968
678	'ATP2C1'	23	22	1	3	485	0.0061	21	12130	0.0017	0.0635	0.0398186
679	'RAB24'	4	4	0	1	487	0.002	3	12148	0.0002469	0.1457	0.0401465
680	'FMR1NB'	4	4	0	1	487	0.002	3	12148	0.0002469	0.1457	0.0403734
681	'BRMS1'	12	11	1	2	486	0.0041	11	12140	0.0009053	0.0876	0.0404294
682	'TRMT13'	12	11	1	2	486	0.0041	11	12140	0.0009053	0.0876	0.0404393
683	'CCDC149'	23	20	3	3	485	0.0061	21	12130	0.0017	0.0635	0.0408408
684	'PPDPF'	4	3	1	1	487	0.002	3	12148	0.0002469	0.1457	0.0408477
685	'ZNF654'	13	11	2	2	486	0.0041	11	12140	0.0009053	0.0876	0.0409051
686	'NDST2'	22	21	1	3	485	0.0061	21	12130	0.0017	0.0635	0.0411497
687	'IFNA5'	4	3	1	1	487	0.002	3	12148	0.0002469	0.1457	0.041151
688	'MCTP2'	36	33	3	4	484	0.0082	34	12117	0.0028	0.0576	0.0412869
689	'TBATA'	13	10	3	2	486	0.0041	11	12140	0.0009053	0.0876	0.0413242
690	'MTSS1L'	13	12	1	2	486	0.0041	11	12140	0.0009053	0.0876	0.0413807
691	'CYP1A2'	12	11	1	2	486	0.0041	11	12140	0.0009053	0.0876	0.0413886
692	'ZNF524'	4	4	0	1	487	0.002	3	12148	0.0002469	0.1457	0.0414368
693	'PCYOX1'	13	12	1	2	486	0.0041	11	12140	0.0009053	0.0876	0.0414632
694	'GALNT9'	13	13	0	2	486	0.0041	11	12140	0.0009053	0.0876	0.0414696
695	'PCDHGB7'	24	20	4	3	485	0.0061	22	12129	0.0018	0.0702	0.0415528
696	'CLPSL2'	3	3	0	1	487	0.002	3	12148	0.0002469	0.1457	0.0416234
697	'SCNN1B'	24	21	3	3	485	0.0061	23	12128	0.0019	0.0771	0.0417763
698	'HYAL4'	12	10	2	2	486	0.0041	12	12139	0.0009876	0.0997	0.041857
699	'DECR1'	11	10	1	2	486	0.0041	12	12139	0.0009876	0.0997	0.041894
700	'SPATA3'	19	18	1	3	485	0.0061	22	12129	0.0018	0.0702	0.042128
701	'PRTG'	35	32	3	4	484	0.0082	34	12117	0.0028	0.0576	0.0421593
702	'MDFI'	4	4	0	1	487	0.002	3	12148	0.0002469	0.1457	0.0421706
703	'DLST'	13	13	0	2	486	0.0041	11	12140	0.0009053	0.0876	0.0421892
704	'DDI1'	14	13	1	2	486	0.0041	12	12139	0.0009876	0.0997	0.0423528
705	'PHKG2'	10	10	0	2	486	0.0041	11	12140	0.0009053	0.0876	0.0423708
706	'OR10S1'	13	11	2	2	486	0.0041	11	12140	0.0009053	0.0876	0.0425337
707	'IMPAD1'	4	4	0	1	487	0.002	3	12148	0.0002469	0.1457	0.0425754
708	'APOC2'	4	4	0	1	487	0.002	3	12148	0.0002469	0.1457	0.0425855
709	'DMAP1'	12	12	0	2	486	0.0041	11	12140	0.0009053	0.0876	0.0425913
710	'PTPRF'	60	57	3	6	482	0.0123	64	12087	0.0053	0.0528	0.0425948
711	'LPXN'	13	10	3	2	486	0.0041	11	12140	0.0009053	0.0876	0.0426148
712	'KCNQ3'	12	12	0	2	486	0.0041	11	12140	0.0009053	0.0876	0.0426721
713	'NSRP1'	13	11	2	2	486	0.0041	11	12140	0.0009053	0.0876	0.0427455
714	'MAST2'	66	63	3	6	482	0.0123	65	12086	0.0053	0.0559	0.042811
715	'EPPIN'	4	4	0	1	487	0.002	3	12148	0.0002469	0.1457	0.0428725
716	'AKAP14'	4	4	0	1	487	0.002	3	12148	0.0002469	0.1457	0.042893
717	'ETV2'	4	4	0	1	487	0.002	3	12148	0.0002469	0.1457	0.0429461
718	'DYRK2'	12	11	1	2	486	0.0041	11	12140	0.0009053	0.0876	0.0431174
719	'CCDC90B'	12	10	2	2	486	0.0041	11	12140	0.0009053	0.0876	0.0431326
720	'GPX7'	4	4	0	1	487	0.002	3	12148	0.0002469	0.1457	0.0433823
721	'ACAD11'	25	24	1	3	485	0.0061	23	12128	0.0019	0.0771	0.0434302
722	'ALG5'	4	3	1	1	487	0.002	3	12148	0.0002469	0.1457	0.0434315
723	'MAPKAPK3'	11	10	1	2	486	0.0041	11	12140	0.0009053	0.0876	0.0435871
724	'FASTKD1'	25	22	3	3	485	0.0061	23	12128	0.0019	0.0771	0.0436441
725	'GHDC'	13	12	1	2	486	0.0041	11	12140	0.0009053	0.0876	0.0438359
726	'WDR83'	11	11	0	2	486	0.0041	11	12140	0.0009053	0.0876	0.0439031
727	'ZRSR2'	4	4	0	1	487	0.002	3	12148	0.0002469	0.1457	0.043911
728	'HTR2C'	3	2	1	1	487	0.002	3	12148	0.0002469	0.1457	0.0439176
729	'RELB'	12	11	1	2	486	0.0041	11	12140	0.0009053	0.0876	0.044008
730	'MKKS'	12	12	0	2	486	0.0041	11	12140	0.0009053	0.0876	0.0440552
731	'MGAM'	60	54	6	6	482	0.0123	65	12086	0.0053	0.0559	0.0442746
732	'PRDM12'	4	4	0	1	487	0.002	3	12148	0.0002469	0.1457	0.0443703
733	'APPL2'	21	16	5	3	485	0.0061	22	12129	0.0018	0.0702	0.0444741
734	'RUVBL1'	4	4	0	1	487	0.002	3	12148	0.0002469	0.1457	0.044484
735	'KIR3DL2'	4	4	0	1	487	0.002	3	12148	0.0002469	0.1457	0.0444899
736	'TFF3'	4	4	0	1	487	0.002	3	12148	0.0002469	0.1457	0.044508
737	'SLC35A2'	4	4	0	1	487	0.002	3	12148	0.0002469	0.1457	0.0445311
738	'GAD2'	12	12	0	2	486	0.0041	11	12140	0.0009053	0.0876	0.0446072
739	'CLDND2'	4	2	2	1	487	0.002	3	12148	0.0002469	0.1457	0.0446103
740	'RAD9A'	13	12	1	2	486	0.0041	11	12140	0.0009053	0.0876	0.044673
741	'RAVER1'	22	21	1	3	485	0.0061	22	12129	0.0018	0.0702	0.0446996
742	'KCNA1'	4	4	0	1	487	0.002	3	12148	0.0002469	0.1457	0.0447105
743	'KHDC1'	8	6	2	2	486	0.0041	11	12140	0.0009053	0.0876	0.0448217
744	'BRI3BP'	4	4	0	1	487	0.002	3	12148	0.0002469	0.1457	0.044886
745	'SATL1'	12	12	0	2	486	0.0041	11	12140	0.0009053	0.0876	0.0449359
746	'GLTPD1'	4	4	0	1	487	0.002	3	12148	0.0002469	0.1457	0.0449766
747	'DOK6'	11	11	0	2	486	0.0041	11	12140	0.0009053	0.0876	0.0450323
748	'TAS2R31'	4	4	0	1	487	0.002	3	12148	0.0002469	0.1457	0.0450359
749	'COG8'	15	13	2	2	486	0.0041	12	12139	0.0009876	0.0997	0.0450932
750	'SETD1B'	23	21	2	3	485	0.0061	23	12128	0.0019	0.0771	0.0451182
751	'PPIL1'	4	3	1	1	487	0.002	3	12148	0.0002469	0.1457	0.04515
752	'OSBPL11'	12	11	1	2	486	0.0041	11	12140	0.0009053	0.0876	0.0452276
753	'OCIAD1'	4	1	3	1	487	0.002	3	12148	0.0002469	0.1457	0.045259
754	'CARTPT'	4	4	0	1	487	0.002	3	12148	0.0002469	0.1457	0.0452874
755	'RNASE4'	4	3	1	1	487	0.002	3	12148	0.0002469	0.1457	0.0452938
756	'FGF12'	4	4	0	1	487	0.002	3	12148	0.0002469	0.1457	0.0453283
757	'FRK'	15	11	4	2	486	0.0041	12	12139	0.0009876	0.0997	0.0453568
758	'ABHD13'	4	4	0	1	487	0.002	3	12148	0.0002469	0.1457	0.0453848
759	'XKRX'	4	4	0	1	487	0.002	3	12148	0.0002469	0.1457	0.045405
760	'MALSU1'	4	3	1	1	487	0.002	3	12148	0.0002469	0.1457	0.0454292
761	'LAIR1'	13	12	1	2	486	0.0041	12	12139	0.0009876	0.0997	0.0454298
762	'GNB2L1'	4	4	0	1	487	0.002	3	12148	0.0002469	0.1457	0.0454357
763	'RBP5'	4	3	1	1	487	0.002	3	12148	0.0002469	0.1457	0.0454383
764	'TAS2R40'	4	3	1	1	487	0.002	3	12148	0.0002469	0.1457	0.0454668
765	'LALBA'	3	3	0	1	487	0.002	3	12148	0.0002469	0.1457	0.0455236
766	'HOXB8'	12	12	0	2	486	0.0041	11	12140	0.0009053	0.0876	0.0455684
767	'EGR3'	4	4	0	1	487	0.002	3	12148	0.0002469	0.1457	0.0456351
768	'EBI3'	3	3	0	1	487	0.002	3	12148	0.0002469	0.1457	0.0456636
769	'PLA2G12B'	3	3	0	1	487	0.002	3	12148	0.0002469	0.1457	0.0457382
770	'MUC7'	3	1	2	1	487	0.002	3	12148	0.0002469	0.1457	0.0458139
771	'GKN1'	4	4	0	1	487	0.002	3	12148	0.0002469	0.1457	0.0458245
772	'PXDC1'	4	3	1	1	487	0.002	3	12148	0.0002469	0.1457	0.0458276
773	'AKT2'	9	8	1	2	486	0.0041	11	12140	0.0009053	0.0876	0.045904
774	'WBP11'	3	2	1	1	487	0.002	3	12148	0.0002469	0.1457	0.0459215
775	'ERAP2'	22	21	1	3	485	0.0061	24	12127	0.002	0.0844	0.0459268
776	'XK'	4	4	0	1	487	0.002	3	12148	0.0002469	0.1457	0.0459727
777	'KEAP1'	4	4	0	1	487	0.002	3	12148	0.0002469	0.1457	0.0460187
778	'SAMD9'	36	30	6	4	484	0.0082	37	12114	0.003	0.0724	0.0460318
779	'BCDIN3D'	4	1	3	1	487	0.002	3	12148	0.0002469	0.1457	0.0461151
780	'TNFRSF8'	14	14	0	2	486	0.0041	12	12139	0.0009876	0.0997	0.0461461
781	'FEZ1'	4	4	0	1	487	0.002	3	12148	0.0002469	0.1457	0.0461534
782	'C7orf62'	4	4	0	1	487	0.002	3	12148	0.0002469	0.1457	0.0461717
783	'COMMD4'	7	5	2	1	487	0.002	3	12148	0.0002469	0.1457	0.0461795
784	'DENR'	4	4	0	1	487	0.002	3	12148	0.0002469	0.1457	0.0461828
785	'TSG101'	4	4	0	1	487	0.002	3	12148	0.0002469	0.1457	0.046293
786	'ZNF645'	4	3	1	1	487	0.002	3	12148	0.0002469	0.1457	0.0463507
787	'EID2'	4	4	0	1	487	0.002	3	12148	0.0002469	0.1457	0.0464337
788	'RAB37'	4	4	0	1	487	0.002	3	12148	0.0002469	0.1457	0.0464545
789	'C19orf33'	2	1	1	1	487	0.002	3	12148	0.0002469	0.1457	0.04647
790	'SLC30A3'	4	4	0	1	487	0.002	3	12148	0.0002469	0.1457	0.0464818
791	'KRTAP12-1'	4	2	2	1	487	0.002	3	12148	0.0002469	0.1457	0.0464856
792	'FUNDC1'	3	3	0	1	487	0.002	3	12148	0.0002469	0.1457	0.0465567
793	'RGS3'	25	24	1	3	485	0.0061	23	12128	0.0019	0.0771	0.0465938
794	'LIMD2'	4	4	0	1	487	0.002	3	12148	0.0002469	0.1457	0.0466871
795	'BCAN'	26	25	1	3	485	0.0061	23	12128	0.0019	0.0771	0.0466877
796	'G3BP1'	11	10	1	2	486	0.0041	11	12140	0.0009053	0.0876	0.0467107
797	'DCD'	3	2	1	1	487	0.002	3	12148	0.0002469	0.1457	0.0467614
798	'AIF1L'	4	4	0	1	487	0.002	3	12148	0.0002469	0.1457	0.046764
799	'ATP5J2-PTCD1'	25	23	2	3	485	0.0061	24	12127	0.002	0.0844	0.0467803
800	'SLC25A48'	3	3	0	1	487	0.002	3	12148	0.0002469	0.1457	0.0468018
801	'LTA'	4	4	0	1	487	0.002	3	12148	0.0002469	0.1457	0.0468073
802	'MFAP4'	4	4	0	1	487	0.002	3	12148	0.0002469	0.1457	0.0468239
803	'C1orf56'	4	4	0	1	487	0.002	3	12148	0.0002469	0.1457	0.0468251
804	'DIS3'	25	24	1	3	485	0.0061	23	12128	0.0019	0.0771	0.0468316
805	'PLP2'	2	2	0	1	487	0.002	3	12148	0.0002469	0.1457	0.0468409
806	'KLHL34'	4	4	0	1	487	0.002	3	12148	0.0002469	0.1457	0.0468458
807	'TTC5'	14	13	1	2	486	0.0041	12	12139	0.0009876	0.0997	0.0468471
808	'XCR1'	4	4	0	1	487	0.002	3	12148	0.0002469	0.1457	0.0468485
809	'KLHL10'	14	14	0	2	486	0.0041	12	12139	0.0009876	0.0997	0.0468561
810	'TMEM11'	3	3	0	1	487	0.002	3	12148	0.0002469	0.1457	0.0468775
811	'G3BP2'	4	4	0	1	487	0.002	3	12148	0.0002469	0.1457	0.0468894
812	'GLI2'	36	33	3	4	484	0.0082	36	12115	0.003	0.0673	0.0469172
813	'KCTD18'	4	4	0	1	487	0.002	3	12148	0.0002469	0.1457	0.046922
814	'SIGLEC6'	14	14	0	2	486	0.0041	12	12139	0.0009876	0.0997	0.0469696
815	'STK17B'	4	4	0	1	487	0.002	3	12148	0.0002469	0.1457	0.0469858
816	'EVX2'	4	4	0	1	487	0.002	3	12148	0.0002469	0.1457	0.0470422
817	'LRCH2'	13	12	1	2	486	0.0041	12	12139	0.0009876	0.0997	0.0471542
818	'FITM1'	4	4	0	1	487	0.002	3	12148	0.0002469	0.1457	0.0472025
819	'PRR15L'	4	4	0	1	487	0.002	3	12148	0.0002469	0.1457	0.047239
820	'PRELID1'	4	4	0	1	487	0.002	3	12148	0.0002469	0.1457	0.0472621
821	'CCNG2'	4	4	0	1	487	0.002	3	12148	0.0002469	0.1457	0.0472626
822	'PSMD9'	4	3	1	1	487	0.002	3	12148	0.0002469	0.1457	0.0472828
823	'DGCR6'	4	4	0	1	487	0.002	3	12148	0.0002469	0.1457	0.0473348
824	'ANG'	3	2	1	1	487	0.002	3	12148	0.0002469	0.1457	0.0473466
825	'UGDH'	4	3	1	1	487	0.002	3	12148	0.0002469	0.1457	0.0473583
826	'NKX3-1'	4	4	0	1	487	0.002	3	12148	0.0002469	0.1457	0.0473689
827	'NEK7'	4	4	0	1	487	0.002	3	12148	0.0002469	0.1457	0.0473736
828	'DUS4L'	4	4	0	1	487	0.002	3	12148	0.0002469	0.1457	0.0474643
829	'RFK'	4	4	0	1	487	0.002	3	12148	0.0002469	0.1457	0.0475287
830	'OR5B21'	4	3	1	1	487	0.002	3	12148	0.0002469	0.1457	0.0476531
831	'TSPAN9'	3	2	1	1	487	0.002	3	12148	0.0002469	0.1457	0.0477006
832	'HMGN3'	4	3	1	1	487	0.002	3	12148	0.0002469	0.1457	0.0477285
833	'CCND2'	4	4	0	1	487	0.002	3	12148	0.0002469	0.1457	0.0477548
834	'ZNF563'	14	13	1	2	486	0.0041	12	12139	0.0009876	0.0997	0.0477781
835	'BMPER'	14	13	1	2	486	0.0041	12	12139	0.0009876	0.0997	0.0478244
836	'TMEM249'	10	10	0	2	486	0.0041	11	12140	0.0009053	0.0876	0.0478458
837	'ATP1B2'	12	12	0	2	486	0.0041	12	12139	0.0009876	0.0997	0.0479047
838	'ATP5O'	3	2	1	1	487	0.002	3	12148	0.0002469	0.1457	0.0479189
839	'AXL'	12	11	1	2	486	0.0041	12	12139	0.0009876	0.0997	0.0479577
840	'BEGAIN'	4	4	0	1	487	0.002	3	12148	0.0002469	0.1457	0.0479739
841	'IGSF11'	5	4	1	1	487	0.002	4	12147	0.0003292	0.1787	0.0480407
842	'OR3A2'	2	2	0	1	487	0.002	3	12148	0.0002469	0.1457	0.0480455
843	'ICK'	12	11	1	2	486	0.0041	12	12139	0.0009876	0.0997	0.0480536
844	'LEO1'	14	14	0	2	486	0.0041	12	12139	0.0009876	0.0997	0.0481556
845	'ANKRD35'	25	21	4	3	485	0.0061	23	12128	0.0019	0.0771	0.0483165
846	'SEC14L6'	4	4	0	1	487	0.002	3	12148	0.0002469	0.1457	0.0484329
847	'VSTM2B'	3	1	2	1	487	0.002	3	12148	0.0002469	0.1457	0.048462
848	'PIP4K2B'	3	3	0	1	487	0.002	3	12148	0.0002469	0.1457	0.0484849
849	'UPF1'	4	4	0	1	487	0.002	3	12148	0.0002469	0.1457	0.0485297
850	'CCL5'	4	4	0	1	487	0.002	3	12148	0.0002469	0.1457	0.04854
851	'ZNF496'	14	13	1	2	486	0.0041	12	12139	0.0009876	0.0997	0.0485533
852	'ZC3H8'	4	4	0	1	487	0.002	3	12148	0.0002469	0.1457	0.0485688
853	'RAB2B'	4	3	1	1	487	0.002	3	12148	0.0002469	0.1457	0.0485981
854	'RANBP1'	4	4	0	1	487	0.002	3	12148	0.0002469	0.1457	0.0486023
855	'SLC25A51'	4	3	1	1	487	0.002	3	12148	0.0002469	0.1457	0.0486426
856	'TSGA10'	14	14	0	2	486	0.0041	12	12139	0.0009876	0.0997	0.0486525
857	'ITGA9'	24	23	1	3	485	0.0061	23	12128	0.0019	0.0771	0.0487528
858	'CIRBP'	5	5	0	1	487	0.002	4	12147	0.0003292	0.1787	0.0487531
859	'OR1K1'	12	11	1	2	486	0.0041	12	12139	0.0009876	0.0997	0.0488033
860	'PID1'	4	4	0	1	487	0.002	3	12148	0.0002469	0.1457	0.0488128
861	'KCND3'	4	2	2	1	487	0.002	3	12148	0.0002469	0.1457	0.0488166
862	'EFCAB6'	34	30	4	4	484	0.0082	36	12115	0.003	0.0673	0.048841
863	'CMTM3'	4	4	0	1	487	0.002	3	12148	0.0002469	0.1457	0.0489958
864	'MMEL1'	24	21	3	3	485	0.0061	23	12128	0.0019	0.0771	0.0490072
865	'TRMT2A'	29	22	7	3	485	0.0061	24	12127	0.002	0.0844	0.0490125
866	'EED'	4	3	1	1	487	0.002	3	12148	0.0002469	0.1457	0.0490246
867	'SUFU'	4	4	0	1	487	0.002	3	12148	0.0002469	0.1457	0.0490906
868	'HECW2'	25	23	2	3	485	0.0061	23	12128	0.0019	0.0771	0.0490929
869	'GLTSCR1'	14	13	1	2	486	0.0041	12	12139	0.0009876	0.0997	0.0492027
870	'AP4B1'	26	23	3	3	485	0.0061	23	12128	0.0019	0.0771	0.0492732
871	'PDE10A'	5	5	0	1	487	0.002	4	12147	0.0003292	0.1787	0.0493793
872	'UQCR10'	4	4	0	1	487	0.002	3	12148	0.0002469	0.1457	0.0493857
873	'SNRK'	4	4	0	1	487	0.002	3	12148	0.0002469	0.1457	0.0494265
874	'DTNB'	25	23	2	3	485	0.0061	23	12128	0.0019	0.0771	0.0494325
875	'WRB'	3	3	0	1	487	0.002	3	12148	0.0002469	0.1457	0.0494542
876	'USP38'	24	24	0	3	485	0.0061	23	12128	0.0019	0.0771	0.049537
877	'ZBTB8A'	4	3	1	1	487	0.002	3	12148	0.0002469	0.1457	0.0496346
878	'ZBTB26'	4	2	2	1	487	0.002	3	12148	0.0002469	0.1457	0.0496421
879	'VGLL3'	13	13	0	2	486	0.0041	12	12139	0.0009876	0.0997	0.0497195
880	'CXCR2'	4	4	0	1	487	0.002	3	12148	0.0002469	0.1457	0.0497227
881	'SNRNP48'	14	13	1	2	486	0.0041	12	12139	0.0009876	0.0997	0.0497623
882	'FGF21'	4	4	0	1	487	0.002	3	12148	0.0002469	0.1457	0.0498003
883	'ANO6'	22	19	3	3	485	0.0061	23	12128	0.0019	0.0771	0.0498644
884	'ARID4B'	28	26	2	3	485	0.0061	24	12127	0.002	0.0844	0.0498973
885	'P2RY10'	4	4	0	1	487	0.002	3	12148	0.0002469	0.1457	0.0499262
886	'FAM83H'	12	12	0	2	486	0.0041	12	12139	0.0009876	0.0997	0.0500312
887	'LGI3'	25	23	2	3	485	0.0061	23	12128	0.0019	0.0771	0.0500434
888	'TASP1'	12	11	1	2	486	0.0041	12	12139	0.0009876	0.0997	0.0500797
889	'MIER2'	14	13	1	2	486	0.0041	12	12139	0.0009876	0.0997	0.0501064
890	'MYNN'	23	22	1	3	485	0.0061	23	12128	0.0019	0.0771	0.0501318
891	'RARRES2'	3	3	0	1	487	0.002	3	12148	0.0002469	0.1457	0.0502712
892	'CLIC4'	4	4	0	1	487	0.002	3	12148	0.0002469	0.1457	0.0502931
893	'KRT6C'	12	10	2	2	486	0.0041	12	12139	0.0009876	0.0997	0.0503376
894	'LRRC45'	12	11	1	2	486	0.0041	12	12139	0.0009876	0.0997	0.0504123
895	'CCDC65'	13	12	1	2	486	0.0041	12	12139	0.0009876	0.0997	0.0506273
896	'SYNDIG1'	4	3	1	1	487	0.002	3	12148	0.0002469	0.1457	0.0506541
897	'EPHB6'	22	22	0	3	485	0.0061	23	12128	0.0019	0.0771	0.0507127
898	'RPL3'	13	13	0	2	486	0.0041	12	12139	0.0009876	0.0997	0.0509339
899	'WDR53'	3	3	0	1	487	0.002	3	12148	0.0002469	0.1457	0.0509457
900	'SESN2'	14	13	1	2	486	0.0041	12	12139	0.0009876	0.0997	0.0509534
901	'PTGIR'	5	4	1	1	487	0.002	4	12147	0.0003292	0.1787	0.0510856
902	'KNDC1'	51	49	2	5	483	0.0102	52	12099	0.0043	0.0683	0.0511218
903	'MEX3C'	13	13	0	2	486	0.0041	12	12139	0.0009876	0.0997	0.0511951
904	'DPM1'	12	12	0	2	486	0.0041	12	12139	0.0009876	0.0997	0.0512163
905	'ALAS1'	14	13	1	2	486	0.0041	12	12139	0.0009876	0.0997	0.0514056
906	'SENP8'	4	4	0	1	487	0.002	3	12148	0.0002469	0.1457	0.0514526
907	'KBTBD4'	13	13	0	2	486	0.0041	12	12139	0.0009876	0.0997	0.0514643
908	'METTL21A'	10	9	1	2	486	0.0041	13	12138	0.0011	0.1122	0.0515549
909	'PRG3'	12	10	2	2	486	0.0041	12	12139	0.0009876	0.0997	0.0516576
910	'RMDN1'	14	13	1	2	486	0.0041	12	12139	0.0009876	0.0997	0.0519645
911	'IGFALS'	13	11	2	2	486	0.0041	12	12139	0.0009876	0.0997	0.0520031
912	'MFSD9'	14	13	1	2	486	0.0041	12	12139	0.0009876	0.0997	0.0521642
913	'DUOXA2'	15	15	0	2	486	0.0041	12	12139	0.0009876	0.0997	0.0521733
914	'GNB5'	13	12	1	2	486	0.0041	12	12139	0.0009876	0.0997	0.052288
915	'PDLIM1'	3	3	0	1	487	0.002	3	12148	0.0002469	0.1457	0.0523245
916	'CPEB4'	14	14	0	2	486	0.0041	12	12139	0.0009876	0.0997	0.0523581
917	'RNPC3'	13	11	2	2	486	0.0041	12	12139	0.0009876	0.0997	0.052361
918	'ATPAF2'	10	10	0	2	486	0.0041	12	12139	0.0009876	0.0997	0.0526182
919	'SLC10A7'	13	11	2	2	486	0.0041	12	12139	0.0009876	0.0997	0.0526485
920	'ZNF708'	14	11	3	2	486	0.0041	12	12139	0.0009876	0.0997	0.0526605
921	'SLC9A5'	26	26	0	3	485	0.0061	24	12127	0.002	0.0844	0.0527507
922	'ADCY2'	14	14	0	2	486	0.0041	12	12139	0.0009876	0.0997	0.0528205
923	'ZNF445'	26	26	0	3	485	0.0061	24	12127	0.002	0.0844	0.0529258
924	'TCHHL1'	16	10	6	2	486	0.0041	14	12137	0.0012	0.1251	0.0529366
925	'C9orf142'	5	4	1	1	487	0.002	4	12147	0.0003292	0.1787	0.0530166
926	'CGN'	52	44	8	5	483	0.0102	52	12099	0.0043	0.0683	0.0531734
927	'ZNF521'	36	36	0	4	484	0.0082	37	12114	0.003	0.0724	0.0531786
928	'SYT14'	14	13	1	2	486	0.0041	12	12139	0.0009876	0.0997	0.0532054
929	'CPSF7'	12	12	0	2	486	0.0041	12	12139	0.0009876	0.0997	0.0532881
930	'RANBP6'	25	23	2	3	485	0.0061	24	12127	0.002	0.0844	0.0535384
931	'MKI67'	126	118	8	9	479	0.0184	118	12033	0.0097	0.0639	0.0536696
932	'SLIT2'	39	38	1	4	484	0.0082	37	12114	0.003	0.0724	0.0537266
933	'TRIM63'	14	11	3	2	486	0.0041	13	12138	0.0011	0.1122	0.0538719
934	'DHX37'	25	24	1	3	485	0.0061	23	12128	0.0019	0.0771	0.0539952
935	'TREML2'	11	8	3	2	486	0.0041	12	12139	0.0009876	0.0997	0.0540329
936	'PDLIM7'	15	15	0	2	486	0.0041	13	12138	0.0011	0.1122	0.0542445
937	'CHD8'	37	36	1	4	484	0.0082	38	12113	0.0031	0.0777	0.0548293
938	'LPAR3'	12	12	0	2	486	0.0041	13	12138	0.0011	0.1122	0.0549188
939	'SORBS3'	25	23	2	3	485	0.0061	24	12127	0.002	0.0844	0.054991
940	'CACNA1H'	77	75	2	0	488	0	84	12067	0.0069	0.0795	0.0550737
941	'IFIT1'	14	12	2	2	486	0.0041	12	12139	0.0009876	0.0997	0.0553184
942	'HIC2'	5	5	0	1	487	0.002	4	12147	0.0003292	0.1787	0.0553639
943	'BTN1A1'	14	12	2	2	486	0.0041	13	12138	0.0011	0.1122	0.0555435
944	'KRT1'	14	12	2	2	486	0.0041	12	12139	0.0009876	0.0997	0.0555745
945	'PTPRT'	35	34	1	4	484	0.0082	38	12113	0.0031	0.0777	0.0558571
946	'DYNC2H1'	100	89	11	8	480	0.0164	101	12050	0.0083	0.0734	0.0559461
947	'PTPRN2'	40	40	0	4	484	0.0082	38	12113	0.0031	0.0777	0.0559756
948	'MAEL'	12	12	0	2	486	0.0041	13	12138	0.0011	0.1122	0.0563959
949	'SHD'	12	12	0	2	486	0.0041	13	12138	0.0011	0.1122	0.0564306
950	'GNA15'	5	5	0	1	487	0.002	4	12147	0.0003292	0.1787	0.0564562
951	'ADRB1'	5	5	0	1	487	0.002	4	12147	0.0003292	0.1787	0.0566376
952	'ZYX'	11	10	1	2	486	0.0041	12	12139	0.0009876	0.0997	0.0566632
953	'HAUS3'	14	13	1	2	486	0.0041	13	12138	0.0011	0.1122	0.0566995
954	'KIT'	15	14	1	2	486	0.0041	13	12138	0.0011	0.1122	0.0567829
955	'TRIP4'	15	14	1	2	486	0.0041	13	12138	0.0011	0.1122	0.0568014
956	'FAM167B'	5	4	1	1	487	0.002	4	12147	0.0003292	0.1787	0.0568916
957	'PRPF6'	16	13	3	2	486	0.0041	13	12138	0.0011	0.1122	0.0569305
958	'PTPN5'	14	11	3	2	486	0.0041	13	12138	0.0011	0.1122	0.057003
959	'OLR1'	5	4	1	1	487	0.002	4	12147	0.0003292	0.1787	0.057022
960	'TMC5'	27	25	2	3	485	0.0061	25	12126	0.0021	0.0919	0.0572587
961	'VSIG4'	14	12	2	2	486	0.0041	13	12138	0.0011	0.1122	0.0573485
962	'TRAP1'	24	23	1	3	485	0.0061	24	12127	0.002	0.0844	0.0574464
963	'TMIGD1'	5	5	0	1	487	0.002	4	12147	0.0003292	0.1787	0.0574694
964	'WDYHV1'	4	4	0	1	487	0.002	4	12147	0.0003292	0.1787	0.0575846
965	'IKBKAP'	42	41	1	4	484	0.0082	39	12112	0.0032	0.0831	0.0576248
966	'TSACC'	5	4	1	1	487	0.002	4	12147	0.0003292	0.1787	0.0576516
967	'DCLRE1A'	14	11	3	2	486	0.0041	13	12138	0.0011	0.1122	0.0578996
968	'ZNF226'	41	29	12	4	484	0.0082	39	12112	0.0032	0.0831	0.0579089
969	'CHD6'	37	35	2	4	484	0.0082	37	12114	0.003	0.0724	0.0580361
970	'ASZ1'	14	11	3	2	486	0.0041	13	12138	0.0011	0.1122	0.0581217
971	'COLGALT2'	15	12	3	2	486	0.0041	13	12138	0.0011	0.1122	0.0581247
972	'EBPL'	3	3	0	1	487	0.002	4	12147	0.0003292	0.1787	0.0584381
973	'ZNF804B'	25	21	4	3	485	0.0061	25	12126	0.0021	0.0919	0.058451
974	'PLXNA3'	27	26	1	3	485	0.0061	24	12127	0.002	0.0844	0.0585359
975	'CTNNBL1'	14	13	1	2	486	0.0041	13	12138	0.0011	0.1122	0.0587972
976	'MPHOSPH6'	5	5	0	1	487	0.002	4	12147	0.0003292	0.1787	0.0588814
977	'DCAF15'	14	14	0	2	486	0.0041	13	12138	0.0011	0.1122	0.0589687
978	'WWC3'	12	12	0	2	486	0.0041	13	12138	0.0011	0.1122	0.0589691
979	'TECTB'	11	11	0	2	486	0.0041	13	12138	0.0011	0.1122	0.0591008
980	'IL23R'	15	14	1	2	486	0.0041	13	12138	0.0011	0.1122	0.0591278
981	'ATP5S'	4	4	0	1	487	0.002	4	12147	0.0003292	0.1787	0.0591905
982	'SCAF4'	5	5	0	1	487	0.002	4	12147	0.0003292	0.1787	0.0593718
983	'TONSL'	40	35	5	4	484	0.0082	39	12112	0.0032	0.0831	0.0594181
984	'ITGA6'	22	20	2	3	485	0.0061	24	12127	0.002	0.0844	0.0595068
985	'SLFN14'	14	14	0	2	486	0.0041	13	12138	0.0011	0.1122	0.0595637
986	'GTF2IRD1'	15	15	0	2	486	0.0041	13	12138	0.0011	0.1122	0.0596087
987	'YJEFN3'	5	5	0	1	487	0.002	4	12147	0.0003292	0.1787	0.0596409
988	'RHOU'	4	4	0	1	487	0.002	4	12147	0.0003292	0.1787	0.0597044
989	'CCDC129'	37	35	2	4	484	0.0082	39	12112	0.0032	0.0831	0.0597173
990	'LOXL4'	28	26	2	3	485	0.0061	25	12126	0.0021	0.0919	0.0597515
991	'DAZL'	5	4	1	1	487	0.002	4	12147	0.0003292	0.1787	0.0597891
992	'WNT10A'	14	14	0	2	486	0.0041	14	12137	0.0012	0.1251	0.0598274
993	'SDAD1'	14	14	0	2	486	0.0041	14	12137	0.0012	0.1251	0.0598367
994	'KIAA1731'	130	115	15	10	478	0.0205	139	12012	0.0114	0.0823	0.0598851
995	'HSD11B1'	5	5	0	1	487	0.002	4	12147	0.0003292	0.1787	0.0599836
996	'METTL24'	15	14	1	2	486	0.0041	13	12138	0.0011	0.1122	0.0600583
997	'KCNN3'	5	4	1	1	487	0.002	4	12147	0.0003292	0.1787	0.0600784
998	'SQLE'	14	12	2	2	486	0.0041	13	12138	0.0011	0.1122	0.0601484
999	'SLC25A22'	5	5	0	1	487	0.002	4	12147	0.0003292	0.1787	0.0603306
1000	'INHBE'	11	10	1	2	486	0.0041	13	12138	0.0011	0.1122	0.0604021
1001	'BUB3'	14	14	0	2	486	0.0041	13	12138	0.0011	0.1122	0.0604285
1002	'ROM1'	17	17	0	2	486	0.0041	14	12137	0.0012	0.1251	0.0605707
1003	'ARHGAP36'	5	5	0	1	487	0.002	4	12147	0.0003292	0.1787	0.0606061
1004	'AK2'	5	3	2	1	487	0.002	4	12147	0.0003292	0.1787	0.0606349
1005	'TGM4'	11	9	2	2	486	0.0041	13	12138	0.0011	0.1122	0.0606725
1006	'PMPCA'	20	15	5	2	486	0.0041	14	12137	0.0012	0.1251	0.0607994
1007	'CCNDBP1'	5	4	1	1	487	0.002	4	12147	0.0003292	0.1787	0.0608261
1008	'EMC4'	4	4	0	1	487	0.002	4	12147	0.0003292	0.1787	0.0608442
1009	'CCDC160'	5	5	0	1	487	0.002	4	12147	0.0003292	0.1787	0.0608901
1010	'IGF2BP1'	5	5	0	1	487	0.002	4	12147	0.0003292	0.1787	0.0609277
1011	'FBXW12'	14	13	1	2	486	0.0041	13	12138	0.0011	0.1122	0.0609527
1012	'GCSAM'	6	6	0	1	487	0.002	4	12147	0.0003292	0.1787	0.0609531
1013	'MKRN2'	15	14	1	2	486	0.0041	13	12138	0.0011	0.1122	0.0609863
1014	'SLFN12L'	14	13	1	2	486	0.0041	13	12138	0.0011	0.1122	0.0611064
1015	'PPL'	70	61	9	6	482	0.0123	70	12081	0.0058	0.0729	0.0611444
1016	'ANKRD16'	14	12	2	2	486	0.0041	13	12138	0.0011	0.1122	0.0611835
1017	'DDC'	5	5	0	1	487	0.002	4	12147	0.0003292	0.1787	0.0613015
1018	'KCNA5'	15	14	1	2	486	0.0041	13	12138	0.0011	0.1122	0.0614185
1019	'HELT'	5	5	0	1	487	0.002	4	12147	0.0003292	0.1787	0.0614528
1020	'SPESP1'	5	4	1	1	487	0.002	4	12147	0.0003292	0.1787	0.0615254
1021	'TCP10L'	5	5	0	1	487	0.002	4	12147	0.0003292	0.1787	0.0616181
1022	'CA2'	5	5	0	1	487	0.002	4	12147	0.0003292	0.1787	0.0616574
1023	'EDDM3A'	4	4	0	1	487	0.002	4	12147	0.0003292	0.1787	0.0618995
1024	'TMPRSS2'	13	13	0	2	486	0.0041	13	12138	0.0011	0.1122	0.0619522
1025	'ZNF551'	16	15	1	2	486	0.0041	14	12137	0.0012	0.1251	0.0619701
1026	'SOX18'	5	5	0	1	487	0.002	4	12147	0.0003292	0.1787	0.0620404
1027	'ELSPBP1'	12	11	1	2	486	0.0041	13	12138	0.0011	0.1122	0.062082
1028	'COTL1'	4	4	0	1	487	0.002	4	12147	0.0003292	0.1787	0.0620853
1029	'ZBTB44'	13	13	0	2	486	0.0041	13	12138	0.0011	0.1122	0.0621311
1030	'MNT'	5	5	0	1	487	0.002	4	12147	0.0003292	0.1787	0.062168
1031	'PPP1R7'	15	15	0	2	486	0.0041	13	12138	0.0011	0.1122	0.0622099
1032	'MSANTD3'	5	5	0	1	487	0.002	4	12147	0.0003292	0.1787	0.0622537
1033	'LILRB2'	16	16	0	2	486	0.0041	14	12137	0.0012	0.1251	0.0623117
1034	'ENO3'	15	13	2	2	486	0.0041	14	12137	0.0012	0.1251	0.0623248
1035	'GPAA1'	25	25	0	3	485	0.0061	25	12126	0.0021	0.0919	0.0623452
1036	'CLPB'	16	16	0	2	486	0.0041	14	12137	0.0012	0.1251	0.06235
1037	'FEZF1'	14	14	0	2	486	0.0041	13	12138	0.0011	0.1122	0.0623509
1038	'TMEM9'	5	5	0	1	487	0.002	4	12147	0.0003292	0.1787	0.0623991
1039	'COX6B1'	4	4	0	1	487	0.002	4	12147	0.0003292	0.1787	0.0624158
1040	'IL17RB'	16	12	4	2	486	0.0041	13	12138	0.0011	0.1122	0.0624248
1041	'TICAM1'	14	14	0	2	486	0.0041	13	12138	0.0011	0.1122	0.0624436
1042	'TCAP'	5	5	0	1	487	0.002	4	12147	0.0003292	0.1787	0.0625245
1043	'DPP8'	24	24	0	3	485	0.0061	25	12126	0.0021	0.0919	0.0625543
1044	'MROH6'	15	14	1	2	486	0.0041	14	12137	0.0012	0.1251	0.0625754
1045	'CHI3L1'	14	12	2	2	486	0.0041	13	12138	0.0011	0.1122	0.0626424
1046	'GPC6'	5	5	0	1	487	0.002	4	12147	0.0003292	0.1787	0.0626807
1047	'MED4'	4	3	1	1	487	0.002	4	12147	0.0003292	0.1787	0.062714
1048	'LSR'	43	38	5	4	484	0.0082	39	12112	0.0032	0.0831	0.0627516
1049	'CBY1'	4	3	1	1	487	0.002	4	12147	0.0003292	0.1787	0.0628221
1050	'LGALS13'	5	5	0	1	487	0.002	4	12147	0.0003292	0.1787	0.0630654
1051	'ZSCAN20'	14	10	4	2	486	0.0041	13	12138	0.0011	0.1122	0.0630682
1052	'CRYGD'	5	5	0	1	487	0.002	4	12147	0.0003292	0.1787	0.0631718
1053	'STARD3NL'	5	5	0	1	487	0.002	4	12147	0.0003292	0.1787	0.0632421
1054	'SLC19A2'	15	14	1	2	486	0.0041	13	12138	0.0011	0.1122	0.0633311
1055	'CYHR1'	15	13	2	2	486	0.0041	13	12138	0.0011	0.1122	0.0633623
1056	'C18orf21'	5	5	0	1	487	0.002	4	12147	0.0003292	0.1787	0.0634123
1057	'RXRG'	4	4	0	1	487	0.002	4	12147	0.0003292	0.1787	0.0634381
1058	'CCDC6'	5	4	1	1	487	0.002	4	12147	0.0003292	0.1787	0.0634533
1059	'CLEC2A'	5	4	1	1	487	0.002	4	12147	0.0003292	0.1787	0.0635903
1060	'SLC38A5'	5	5	0	1	487	0.002	4	12147	0.0003292	0.1787	0.0636012
1061	'VEGFA'	4	4	0	1	487	0.002	4	12147	0.0003292	0.1787	0.0636207
1062	'ODC1'	5	5	0	1	487	0.002	4	12147	0.0003292	0.1787	0.0636613
1063	'TAGLN'	5	5	0	1	487	0.002	4	12147	0.0003292	0.1787	0.0636654
1064	'NXNL2'	5	5	0	1	487	0.002	4	12147	0.0003292	0.1787	0.0636761
1065	'KCNG2'	5	3	2	1	487	0.002	4	12147	0.0003292	0.1787	0.0637747
1066	'TMEFF2'	5	5	0	1	487	0.002	4	12147	0.0003292	0.1787	0.0638423
1067	'FAM216B'	4	3	1	1	487	0.002	4	12147	0.0003292	0.1787	0.0638938
1068	'DUSP7'	4	4	0	1	487	0.002	4	12147	0.0003292	0.1787	0.064047
1069	'NDUFAF7'	15	8	7	2	486	0.0041	13	12138	0.0011	0.1122	0.0641298
1070	'MS4A2'	3	3	0	1	487	0.002	4	12147	0.0003292	0.1787	0.0641856
1071	'EID3'	5	5	0	1	487	0.002	4	12147	0.0003292	0.1787	0.0642743
1072	'SYK'	13	12	1	2	486	0.0041	13	12138	0.0011	0.1122	0.0643153
1073	'DRAM2'	4	4	0	1	487	0.002	4	12147	0.0003292	0.1787	0.0644074
1074	'RPRD2'	28	26	2	3	485	0.0061	26	12125	0.0021	0.0998	0.0644893
1075	'TDG'	14	10	4	2	486	0.0041	13	12138	0.0011	0.1122	0.0645551
1076	'MPP1'	5	5	0	1	487	0.002	4	12147	0.0003292	0.1787	0.0646686
1077	'SFMBT2'	15	14	1	2	486	0.0041	14	12137	0.0012	0.1251	0.0647979
1078	'HEBP1'	5	4	1	1	487	0.002	4	12147	0.0003292	0.1787	0.064802
1079	'ENG'	11	11	0	2	486	0.0041	14	12137	0.0012	0.1251	0.0648146
1080	'ZNF331'	5	5	0	1	487	0.002	4	12147	0.0003292	0.1787	0.0648686
1081	'VIM'	14	14	0	2	486	0.0041	13	12138	0.0011	0.1122	0.0649267
1082	'CX3CL1'	5	5	0	1	487	0.002	4	12147	0.0003292	0.1787	0.0649435
1083	'E2F6'	5	5	0	1	487	0.002	4	12147	0.0003292	0.1787	0.0649496
1084	'CUTA'	5	5	0	1	487	0.002	4	12147	0.0003292	0.1787	0.0650228
1085	'ISOC1'	5	4	1	1	487	0.002	4	12147	0.0003292	0.1787	0.0650319
1086	'NOS1AP'	17	16	1	2	486	0.0041	14	12137	0.0012	0.1251	0.0650732
1087	'JUN'	5	5	0	1	487	0.002	4	12147	0.0003292	0.1787	0.0651666
1088	'SLC25A6'	5	5	0	1	487	0.002	4	12147	0.0003292	0.1787	0.0652287
1089	'INSIG2'	5	5	0	1	487	0.002	4	12147	0.0003292	0.1787	0.0652423
1090	'GNAZ'	5	5	0	1	487	0.002	4	12147	0.0003292	0.1787	0.0653208
1091	'CDKN1B'	5	5	0	1	487	0.002	4	12147	0.0003292	0.1787	0.0653707
1092	'CD70'	5	5	0	1	487	0.002	4	12147	0.0003292	0.1787	0.065372
1093	'KCNJ6'	5	5	0	1	487	0.002	4	12147	0.0003292	0.1787	0.0653761
1094	'IQUB'	24	23	1	3	485	0.0061	26	12125	0.0021	0.0998	0.0654036
1095	'CECR6'	5	4	1	1	487	0.002	4	12147	0.0003292	0.1787	0.0654659
1096	'IFNL2'	5	4	1	1	487	0.002	4	12147	0.0003292	0.1787	0.0655241
1097	'CD300C'	5	5	0	1	487	0.002	4	12147	0.0003292	0.1787	0.0655974
1098	'CD5L'	6	6	0	1	487	0.002	5	12146	0.0004115	0.2105	0.0656172
1099	'ZNF658'	5	4	1	1	487	0.002	4	12147	0.0003292	0.1787	0.0656865
1100	'DDR2'	15	14	1	2	486	0.0041	13	12138	0.0011	0.1122	0.065722
1101	'DNAH7'	100	77	23	8	480	0.0164	103	12048	0.0085	0.0777	0.0658124
1102	'SLC22A7'	16	15	1	2	486	0.0041	14	12137	0.0012	0.1251	0.0658976
1103	'NAAA'	15	15	0	2	486	0.0041	14	12137	0.0012	0.1251	0.0659246
1104	'TGM3'	14	13	1	2	486	0.0041	14	12137	0.0012	0.1251	0.0659304
1105	'SNAP23'	5	5	0	1	487	0.002	4	12147	0.0003292	0.1787	0.0659381
1106	'OR52E8'	4	3	1	1	487	0.002	4	12147	0.0003292	0.1787	0.0659424
1107	'SLC16A8'	5	4	1	1	487	0.002	4	12147	0.0003292	0.1787	0.0659615
1108	'RGR'	6	5	1	1	487	0.002	4	12147	0.0003292	0.1787	0.065976
1109	'HS3ST5'	5	5	0	1	487	0.002	4	12147	0.0003292	0.1787	0.0660153
1110	'CANT1'	5	4	1	1	487	0.002	4	12147	0.0003292	0.1787	0.0660202
1111	'ZNF48'	21	20	1	2	486	0.0041	14	12137	0.0012	0.1251	0.0660447
1112	'LGALS8'	17	14	3	2	486	0.0041	14	12137	0.0012	0.1251	0.0660573
1113	'CSDE1'	15	14	1	2	486	0.0041	14	12137	0.0012	0.1251	0.0660716
1114	'ZNF783'	5	5	0	1	487	0.002	4	12147	0.0003292	0.1787	0.0661761
1115	'LILRB3'	5	4	1	1	487	0.002	4	12147	0.0003292	0.1787	0.0662073
1116	'IL19'	5	4	1	1	487	0.002	4	12147	0.0003292	0.1787	0.0662554
1117	'PIGY'	6	4	2	1	487	0.002	4	12147	0.0003292	0.1787	0.0662611
1118	'CASK'	5	5	0	1	487	0.002	4	12147	0.0003292	0.1787	0.0662616
1119	'INPP4B'	27	26	1	3	485	0.0061	26	12125	0.0021	0.0998	0.0662758
1120	'SLC6A8'	6	5	1	1	487	0.002	5	12146	0.0004115	0.2105	0.0663105
1121	'PDGFA'	5	5	0	1	487	0.002	4	12147	0.0003292	0.1787	0.0663336
1122	'TIFAB'	4	4	0	1	487	0.002	4	12147	0.0003292	0.1787	0.066369
1123	'EPS15'	26	26	0	3	485	0.0061	26	12125	0.0021	0.0998	0.0663704
1124	'SLC25A43'	5	4	1	1	487	0.002	4	12147	0.0003292	0.1787	0.0664223
1125	'KRTCAP2'	5	5	0	1	487	0.002	4	12147	0.0003292	0.1787	0.06644
1126	'ARL6'	5	5	0	1	487	0.002	4	12147	0.0003292	0.1787	0.0665102
1127	'PIK3CB'	16	16	0	2	486	0.0041	14	12137	0.0012	0.1251	0.0665231
1128	'GABRB2'	5	5	0	1	487	0.002	4	12147	0.0003292	0.1787	0.0665515
1129	'MUC12'	70	62	8	6	482	0.0123	71	12080	0.0058	0.1244	0.0666272
1130	'USP51'	5	5	0	1	487	0.002	4	12147	0.0003292	0.1787	0.0666438
1131	'FASN'	40	39	1	4	484	0.0082	40	12111	0.0033	0.0888	0.066681
1132	'CREG1'	5	5	0	1	487	0.002	4	12147	0.0003292	0.1787	0.0667059
1133	'OBP2A'	5	4	1	1	487	0.002	4	12147	0.0003292	0.1787	0.0667504
1134	'FYN'	5	4	1	1	487	0.002	4	12147	0.0003292	0.1787	0.0668191
1135	'IMPG2'	27	25	2	3	485	0.0061	26	12125	0.0021	0.0998	0.066967
1136	'RBBP9'	5	3	2	1	487	0.002	4	12147	0.0003292	0.1787	0.0669777
1137	'MRPL11'	4	4	0	1	487	0.002	4	12147	0.0003292	0.1787	0.0671619
1138	'SLC25A16'	5	5	0	1	487	0.002	4	12147	0.0003292	0.1787	0.0671693
1139	'ZNF283'	15	14	1	2	486	0.0041	14	12137	0.0012	0.1251	0.0671758
1140	'DIO3'	4	4	0	1	487	0.002	4	12147	0.0003292	0.1787	0.0672043
1141	'SPEF1'	5	5	0	1	487	0.002	4	12147	0.0003292	0.1787	0.0672659
1142	'FXYD3'	5	4	1	1	487	0.002	4	12147	0.0003292	0.1787	0.0673314
1143	'SERTAD3'	5	5	0	1	487	0.002	4	12147	0.0003292	0.1787	0.0673358
1144	'MARCH2'	5	5	0	1	487	0.002	4	12147	0.0003292	0.1787	0.0673697
1145	'THBD'	5	5	0	1	487	0.002	4	12147	0.0003292	0.1787	0.0674228
1146	'KCNK1'	5	5	0	1	487	0.002	4	12147	0.0003292	0.1787	0.0675464
1147	'FCF1'	4	4	0	1	487	0.002	4	12147	0.0003292	0.1787	0.0675715
1148	'KCNK10'	5	5	0	1	487	0.002	4	12147	0.0003292	0.1787	0.0675932
1149	'SFXN3'	4	4	0	1	487	0.002	4	12147	0.0003292	0.1787	0.0676297
1150	'NSUN4'	15	13	2	2	486	0.0041	15	12136	0.0012	0.1383	0.0676795
1151	'FOXH1'	13	13	0	2	486	0.0041	14	12137	0.0012	0.1251	0.0677424
1152	'FST'	5	4	1	1	487	0.002	4	12147	0.0003292	0.1787	0.067803
1153	'SSR3'	5	4	1	1	487	0.002	4	12147	0.0003292	0.1787	0.0678065
1154	'GSTM4'	6	4	2	1	487	0.002	4	12147	0.0003292	0.1787	0.0680019
1155	'MYD88'	4	4	0	1	487	0.002	4	12147	0.0003292	0.1787	0.0681668
1156	'GMPR2'	16	14	2	2	486	0.0041	14	12137	0.0012	0.1251	0.0681994
1157	'ZNF287'	14	13	1	2	486	0.0041	14	12137	0.0012	0.1251	0.0682364
1158	'LGI4'	17	15	2	2	486	0.0041	14	12137	0.0012	0.1251	0.0684778
1159	'STX11'	5	4	1	1	487	0.002	4	12147	0.0003292	0.1787	0.0685128
1160	'DLX6'	4	4	0	1	487	0.002	4	12147	0.0003292	0.1787	0.0685412
1161	'UBLCP1'	5	5	0	1	487	0.002	4	12147	0.0003292	0.1787	0.0685489
1162	'WNT2'	5	5	0	1	487	0.002	4	12147	0.0003292	0.1787	0.0686941
1163	'TBC1D29'	5	5	0	1	487	0.002	4	12147	0.0003292	0.1787	0.0687303
1164	'FBXO9'	13	13	0	2	486	0.0041	14	12137	0.0012	0.1251	0.0687438
1165	'PFDN5'	5	5	0	1	487	0.002	4	12147	0.0003292	0.1787	0.0688043
1166	'RAB4B'	5	4	1	1	487	0.002	4	12147	0.0003292	0.1787	0.0690399
1167	'HRNR'	14	11	3	2	486	0.0041	14	12137	0.0012	0.1251	0.0692129
1168	'FAM83G'	17	16	1	2	486	0.0041	14	12137	0.0012	0.1251	0.0692286
1169	'VLDLR'	16	15	1	2	486	0.0041	15	12136	0.0012	0.1383	0.0692569
1170	'TLR7'	3	2	1	1	487	0.002	4	12147	0.0003292	0.1787	0.0693799
1171	'SESN1'	16	14	2	2	486	0.0041	14	12137	0.0012	0.1251	0.0693894
1172	'FGF18'	5	5	0	1	487	0.002	4	12147	0.0003292	0.1787	0.0694367
1173	'CROT'	15	9	6	2	486	0.0041	14	12137	0.0012	0.1251	0.0694418
1174	'FAM229B'	4	4	0	1	487	0.002	4	12147	0.0003292	0.1787	0.0694459
1175	'UCHL3'	5	5	0	1	487	0.002	4	12147	0.0003292	0.1787	0.0695901
1176	'MAGEC3'	13	8	5	2	486	0.0041	14	12137	0.0012	0.1251	0.0696632
1177	'PPIP5K2'	30	25	5	3	485	0.0061	27	12124	0.0022	0.1078	0.0699463
1178	'NFASC'	51	49	2	5	483	0.0102	56	12095	0.0046	0.0859	0.0702757
1179	'LIPC'	28	26	2	3	485	0.0061	27	12124	0.0022	0.1078	0.0703165
1180	'STX17'	8	7	1	1	487	0.002	5	12146	0.0004115	0.2105	0.0703167
1181	'VWA3B'	43	41	2	4	484	0.0082	41	12110	0.0034	0.0947	0.0704114
1182	'FAM198A'	24	23	1	3	485	0.0061	27	12124	0.0022	0.1078	0.0704812
1183	'KHDRBS1'	5	5	0	1	487	0.002	4	12147	0.0003292	0.1787	0.0705151
1184	'THSD7A'	45	43	2	4	484	0.0082	41	12110	0.0034	0.0947	0.0707477
1185	'KRT34'	15	14	1	2	486	0.0041	14	12137	0.0012	0.1251	0.0708076
1186	'TCTN1'	15	13	2	2	486	0.0041	15	12136	0.0012	0.1383	0.0708529
1187	'NDUFB9'	5	4	1	1	487	0.002	4	12147	0.0003292	0.1787	0.0708658
1188	'ENAH'	5	5	0	1	487	0.002	4	12147	0.0003292	0.1787	0.0709418
1189	'METTL16'	5	4	1	1	487	0.002	4	12147	0.0003292	0.1787	0.0709529
1190	'ZNF138'	16	15	1	2	486	0.0041	15	12136	0.0012	0.1383	0.0711327
1191	'GRK7'	15	11	4	2	486	0.0041	14	12137	0.0012	0.1251	0.0711343
1192	'FLRT2'	16	16	0	2	486	0.0041	14	12137	0.0012	0.1251	0.0713352
1193	'MFSD2B'	15	15	0	2	486	0.0041	14	12137	0.0012	0.1251	0.0714003
1194	'C1QTNF9B'	5	4	1	1	487	0.002	4	12147	0.0003292	0.1787	0.0714329
1195	'CHRNA4'	16	15	1	2	486	0.0041	14	12137	0.0012	0.1251	0.0715675
1196	'MR1'	13	12	1	2	486	0.0041	14	12137	0.0012	0.1251	0.0715867
1197	'CCNF'	14	13	1	2	486	0.0041	14	12137	0.0012	0.1251	0.0717918
1198	'TENC1'	41	40	1	4	484	0.0082	41	12110	0.0034	0.0947	0.0717981
1199	'ZC3H10'	4	3	1	1	487	0.002	4	12147	0.0003292	0.1787	0.0718227
1200	'LRRC56'	16	15	1	2	486	0.0041	14	12137	0.0012	0.1251	0.0718917
1201	'HTR2A'	5	5	0	1	487	0.002	4	12147	0.0003292	0.1787	0.0719389
1202	'ZFAND2B'	3	3	0	1	487	0.002	4	12147	0.0003292	0.1787	0.0719661
1203	'ZBTB24'	13	12	1	2	486	0.0041	14	12137	0.0012	0.1251	0.0720841
1204	'BAIAP2'	16	16	0	2	486	0.0041	14	12137	0.0012	0.1251	0.0721481
1205	'DYNC1I2'	16	16	0	2	486	0.0041	14	12137	0.0012	0.1251	0.0722916
1206	'TSPAN33'	6	5	1	1	487	0.002	5	12146	0.0004115	0.2105	0.0723099
1207	'SYF2'	6	6	0	1	487	0.002	5	12146	0.0004115	0.2105	0.0723302
1208	'COL7A1'	28	20	8	3	485	0.0061	28	12123	0.0023	0.1161	0.0725261
1209	'TNS1'	57	55	2	5	483	0.0102	57	12094	0.0047	0.0906	0.0727146
1210	'GPR155'	13	10	3	2	486	0.0041	14	12137	0.0012	0.1251	0.0727237
1211	'PTPRS'	39	39	0	4	484	0.0082	41	12110	0.0034	0.0947	0.072832
1212	'OR9A2'	5	3	2	1	487	0.002	4	12147	0.0003292	0.1787	0.0730127
1213	'HNF1B'	14	13	1	2	486	0.0041	14	12137	0.0012	0.1251	0.0732004
1214	'DGCR8'	5	5	0	1	487	0.002	5	12146	0.0004115	0.2105	0.0732655
1215	'TTBK1'	15	15	0	2	486	0.0041	14	12137	0.0012	0.1251	0.0733009
1216	'U2SURP'	15	14	1	2	486	0.0041	15	12136	0.0012	0.1383	0.0734685
1217	'LAP3'	16	12	4	2	486	0.0041	14	12137	0.0012	0.1251	0.0735612
1218	'CHPT1'	15	13	2	2	486	0.0041	15	12136	0.0012	0.1383	0.0735812
1219	'ZBTB39'	17	13	4	2	486	0.0041	15	12136	0.0012	0.1383	0.0735929
1220	'PLXNA4'	28	28	0	3	485	0.0061	27	12124	0.0022	0.1078	0.073597
1221	'USH1G'	14	13	1	2	486	0.0041	15	12136	0.0012	0.1383	0.0736478
1222	'SNAI1'	6	6	0	1	487	0.002	5	12146	0.0004115	0.2105	0.0738057
1223	'PRSS36'	29	27	2	3	485	0.0061	27	12124	0.0022	0.1078	0.0740051
1224	'SLC12A3'	26	25	1	3	485	0.0061	27	12124	0.0022	0.1078	0.074117
1225	'PLAU'	16	14	2	2	486	0.0041	14	12137	0.0012	0.1251	0.0741905
1226	'MREG'	6	5	1	1	487	0.002	5	12146	0.0004115	0.2105	0.0742123
1227	'EDC4'	15	14	1	2	486	0.0041	14	12137	0.0012	0.1251	0.0742413
1228	'PDIA2'	31	26	5	3	485	0.0061	27	12124	0.0022	0.1078	0.0743614
1229	'PSTK'	21	19	2	2	486	0.0041	15	12136	0.0012	0.1383	0.0744334
1230	'ARHGEF11'	39	37	2	4	484	0.0082	42	12109	0.0035	0.1007	0.0744886
1231	'MAT2B'	4	4	0	1	487	0.002	5	12146	0.0004115	0.2105	0.074576
1232	'PLAC9'	6	6	0	1	487	0.002	5	12146	0.0004115	0.2105	0.074624
1233	'FAM149A'	14	12	2	2	486	0.0041	14	12137	0.0012	0.1251	0.0747117
1234	'FN1'	91	88	3	7	481	0.0143	90	12061	0.0074	0.1026	0.0747786
1235	'THAP9'	17	15	2	2	486	0.0041	15	12136	0.0012	0.1383	0.0747837
1236	'FAM83C'	15	13	2	2	486	0.0041	15	12136	0.0012	0.1383	0.0749032
1237	'SIN3B'	29	28	1	3	485	0.0061	27	12124	0.0022	0.1078	0.0749708
1238	'RTBDN'	6	5	1	1	487	0.002	5	12146	0.0004115	0.2105	0.0751019
1239	'CD209'	25	22	3	3	485	0.0061	28	12123	0.0023	0.1161	0.0751381
1240	'CHPF'	13	12	1	2	486	0.0041	15	12136	0.0012	0.1383	0.075448
1241	'SOS1'	15	15	0	2	486	0.0041	14	12137	0.0012	0.1251	0.0754957
1242	'DICER1'	32	31	1	3	485	0.0061	28	12123	0.0023	0.1161	0.0755197
1243	'IQCJ-SCHIP1'	16	16	0	2	486	0.0041	15	12136	0.0012	0.1383	0.0758725
1244	'C1orf162'	5	4	1	1	487	0.002	5	12146	0.0004115	0.2105	0.0758985
1245	'LDLRAP1'	6	6	0	1	487	0.002	5	12146	0.0004115	0.2105	0.0759378
1246	'MBOAT2'	6	5	1	1	487	0.002	5	12146	0.0004115	0.2105	0.076025
1247	'EXOC3L1'	15	14	1	2	486	0.0041	15	12136	0.0012	0.1383	0.0760646
1248	'PRR5L'	6	6	0	1	487	0.002	5	12146	0.0004115	0.2105	0.076078
1249	'IMMT'	17	17	0	2	486	0.0041	15	12136	0.0012	0.1383	0.0763213
1250	'EIF4A1'	5	5	0	1	487	0.002	4	12147	0.0003292	0.1787	0.0763584
1251	'PEX14'	6	6	0	1	487	0.002	5	12146	0.0004115	0.2105	0.0763612
1252	'OR6B1'	4	4	0	1	487	0.002	5	12146	0.0004115	0.2105	0.0763863
1253	'RIN1'	16	15	1	2	486	0.0041	15	12136	0.0012	0.1383	0.0764336
1254	'AGPS'	6	6	0	1	487	0.002	5	12146	0.0004115	0.2105	0.0764571
1255	'ATF6B'	16	16	0	2	486	0.0041	15	12136	0.0012	0.1383	0.076498
1256	'XPO7'	16	14	2	2	486	0.0041	15	12136	0.0012	0.1383	0.0765542
1257	'SECISBP2'	29	24	5	3	485	0.0061	27	12124	0.0022	0.1078	0.0767575
1258	'MMP13'	15	13	2	2	486	0.0041	15	12136	0.0012	0.1383	0.0769605
1259	'OLFML2B'	16	16	0	2	486	0.0041	15	12136	0.0012	0.1383	0.0769747
1260	'L3HYPDH'	6	6	0	1	487	0.002	5	12146	0.0004115	0.2105	0.0770597
1261	'PDE6B'	27	21	6	3	485	0.0061	28	12123	0.0023	0.1161	0.077258
1262	'FBLN2'	55	55	0	5	483	0.0102	57	12094	0.0047	0.0906	0.0772992
1263	'FN3K'	15	14	1	2	486	0.0041	15	12136	0.0012	0.1383	0.0773906
1264	'SHE'	6	6	0	1	487	0.002	5	12146	0.0004115	0.2105	0.0774855
1265	'MRPS28'	16	15	1	2	486	0.0041	15	12136	0.0012	0.1383	0.07755
1266	'SYNE1'	250	239	11	15	473	0.0307	243	11908	0.02	0.102	0.0776303
1267	'KRT36'	18	16	2	2	486	0.0041	16	12135	0.0013	0.1518	0.0776309
1268	'TCEA3'	6	4	2	1	487	0.002	5	12146	0.0004115	0.2105	0.0776425
1269	'HIP1'	15	15	0	2	486	0.0041	15	12136	0.0012	0.1383	0.0776475
1270	'ZNF716'	20	17	3	2	486	0.0041	15	12136	0.0012	0.1383	0.0777141
1271	'MLLT10'	27	26	1	3	485	0.0061	27	12124	0.0022	0.1078	0.0777145
1272	'PCF11'	29	28	1	3	485	0.0061	28	12123	0.0023	0.1161	0.0778492
1273	'TSPAN3'	6	6	0	1	487	0.002	5	12146	0.0004115	0.2105	0.0779857
1274	'WNT3A'	5	5	0	1	487	0.002	5	12146	0.0004115	0.2105	0.0782476
1275	'APOH'	13	12	1	2	486	0.0041	15	12136	0.0012	0.1383	0.0782607
1276	'NDUFAF1'	6	6	0	1	487	0.002	5	12146	0.0004115	0.2105	0.0783404
1277	'NAE1'	16	15	1	2	486	0.0041	15	12136	0.0012	0.1383	0.0785334
1278	'ZNHIT3'	8	7	1	1	487	0.002	5	12146	0.0004115	0.2105	0.0785842
1279	'STARD13'	29	28	1	3	485	0.0061	28	12123	0.0023	0.1161	0.0786394
1280	'MST4'	6	6	0	1	487	0.002	5	12146	0.0004115	0.2105	0.0786834
1281	'MYL1'	5	5	0	1	487	0.002	5	12146	0.0004115	0.2105	0.078794
1282	'ST14'	14	14	0	2	486	0.0041	15	12136	0.0012	0.1383	0.0788856
1283	'CAPN3'	26	24	2	3	485	0.0061	27	12124	0.0022	0.1078	0.0790142
1284	'MURC'	16	11	5	2	486	0.0041	15	12136	0.0012	0.1383	0.0790498
1285	'FCHO1'	15	15	0	2	486	0.0041	15	12136	0.0012	0.1383	0.0791619
1286	'ATF4'	17	17	0	2	486	0.0041	15	12136	0.0012	0.1383	0.0791673
1287	'TSR3'	6	6	0	1	487	0.002	5	12146	0.0004115	0.2105	0.0792332
1288	'DDIT4L'	5	3	2	1	487	0.002	5	12146	0.0004115	0.2105	0.0793887
1289	'IDS'	6	6	0	1	487	0.002	5	12146	0.0004115	0.2105	0.0794119
1290	'EGFLAM'	38	34	4	4	484	0.0082	42	12109	0.0035	0.1007	0.0794262
1291	'ZFAT'	50	47	3	5	483	0.0102	57	12094	0.0047	0.0906	0.0794558
1292	'THTPA'	6	4	2	1	487	0.002	5	12146	0.0004115	0.2105	0.0796104
1293	'DMRTB1'	5	4	1	1	487	0.002	5	12146	0.0004115	0.2105	0.0796858
1294	'ARMCX3'	6	6	0	1	487	0.002	5	12146	0.0004115	0.2105	0.0797076
1295	'SNX32'	16	11	5	2	486	0.0041	15	12136	0.0012	0.1383	0.0797167
1296	'RHBDD2'	5	4	1	1	487	0.002	5	12146	0.0004115	0.2105	0.0797538
1297	'ITLN2'	6	6	0	1	487	0.002	5	12146	0.0004115	0.2105	0.079903
1298	'CD300LG'	12	12	0	2	486	0.0041	15	12136	0.0012	0.1383	0.0799164
1299	'CLCN3'	17	15	2	2	486	0.0041	15	12136	0.0012	0.1383	0.0800969
1300	'BEND6'	6	6	0	1	487	0.002	5	12146	0.0004115	0.2105	0.0801059
1301	'KLK1'	5	5	0	1	487	0.002	5	12146	0.0004115	0.2105	0.0803107
1302	'R3HCC1L'	16	14	2	2	486	0.0041	15	12136	0.0012	0.1383	0.0803137
1303	'PABPN1L'	6	5	1	1	487	0.002	5	12146	0.0004115	0.2105	0.080343
1304	'PRDM1'	16	14	2	2	486	0.0041	15	12136	0.0012	0.1383	0.0804915
1305	'TSEN34'	6	6	0	1	487	0.002	5	12146	0.0004115	0.2105	0.080577
1306	'IMPA2'	5	3	2	1	487	0.002	5	12146	0.0004115	0.2105	0.0806145
1307	'ALPK2'	44	36	8	4	484	0.0082	43	12108	0.0035	0.1069	0.0806861
1308	'CDC14A'	16	12	4	2	486	0.0041	15	12136	0.0012	0.1383	0.0807292
1309	'FARSB'	17	15	2	2	486	0.0041	15	12136	0.0012	0.1383	0.0808013
1310	'TDRD12'	25	20	5	3	485	0.0061	27	12124	0.0022	0.1078	0.0808327
1311	'WDR62'	42	36	6	4	484	0.0082	44	12107	0.0036	0.1132	0.0808532
1312	'NPR2'	15	15	0	2	486	0.0041	15	12136	0.0012	0.1383	0.0808803
1313	'CLCN5'	6	4	2	1	487	0.002	5	12146	0.0004115	0.2105	0.0809503
1314	'KRTAP10-4'	6	3	3	1	487	0.002	5	12146	0.0004115	0.2105	0.0809523
1315	'ASAP3'	15	15	0	2	486	0.0041	15	12136	0.0012	0.1383	0.0809784
1316	'CPA1'	17	16	1	2	486	0.0041	15	12136	0.0012	0.1383	0.0809999
1317	'RAB31'	6	6	0	1	487	0.002	5	12146	0.0004115	0.2105	0.0810019
1318	'PHOSPHO2'	5	5	0	1	487	0.002	5	12146	0.0004115	0.2105	0.0811769
1319	'AKAP12'	47	45	2	4	484	0.0082	44	12107	0.0036	0.1132	0.0812543
1320	'CLIP3'	5	5	0	1	487	0.002	5	12146	0.0004115	0.2105	0.081329
1321	'DMRTC2'	6	6	0	1	487	0.002	5	12146	0.0004115	0.2105	0.0813489
1322	'XXYLT1'	5	5	0	1	487	0.002	5	12146	0.0004115	0.2105	0.0813744
1323	'TARS'	16	12	4	2	486	0.0041	15	12136	0.0012	0.1383	0.0814642
1324	'TRIQK'	6	5	1	1	487	0.002	5	12146	0.0004115	0.2105	0.0815634
1325	'IL9R'	16	15	1	2	486	0.0041	15	12136	0.0012	0.1383	0.0816703
1326	'MRPL42'	6	6	0	1	487	0.002	5	12146	0.0004115	0.2105	0.0817165
1327	'SLC25A19'	6	6	0	1	487	0.002	5	12146	0.0004115	0.2105	0.0818077
1328	'EYA1'	16	16	0	2	486	0.0041	15	12136	0.0012	0.1383	0.0820267
1329	'CSNK1D'	6	5	1	1	487	0.002	5	12146	0.0004115	0.2105	0.0820368
1330	'MOB3A'	6	5	1	1	487	0.002	5	12146	0.0004115	0.2105	0.0820446
1331	'COL9A1'	31	30	1	3	485	0.0061	29	12122	0.0024	0.1247	0.0820556
1332	'MGMT'	6	5	1	1	487	0.002	5	12146	0.0004115	0.2105	0.0820712
1333	'ITGAV'	27	25	2	3	485	0.0061	27	12124	0.0022	0.1078	0.0822402
1334	'FBXW7'	6	4	2	1	487	0.002	5	12146	0.0004115	0.2105	0.0822519
1335	'MMP7'	6	6	0	1	487	0.002	5	12146	0.0004115	0.2105	0.0823379
1336	'MYBBP1A'	42	38	4	4	484	0.0082	43	12108	0.0035	0.1069	0.0824016
1337	'HIVEP3'	43	41	2	4	484	0.0082	43	12108	0.0035	0.1069	0.0824467
1338	'ANKRD26'	30	26	4	3	485	0.0061	28	12123	0.0023	0.1161	0.0824884
1339	'ZNF512'	6	6	0	1	487	0.002	5	12146	0.0004115	0.2105	0.0824942
1340	'IL17C'	6	5	1	1	487	0.002	5	12146	0.0004115	0.2105	0.0825027
1341	'CRYAA'	6	5	1	1	487	0.002	5	12146	0.0004115	0.2105	0.0825153
1342	'TRIM26'	5	5	0	1	487	0.002	5	12146	0.0004115	0.2105	0.0827108
1343	'SPDL1'	18	17	1	2	486	0.0041	15	12136	0.0012	0.1383	0.0827955
1344	'XRCC4'	6	5	1	1	487	0.002	5	12146	0.0004115	0.2105	0.0829656
1345	'SGOL2'	28	21	7	3	485	0.0061	28	12123	0.0023	0.1161	0.0829773
1346	'BNIP3'	6	4	2	1	487	0.002	5	12146	0.0004115	0.2105	0.0830198
1347	'UBFD1'	5	5	0	1	487	0.002	5	12146	0.0004115	0.2105	0.0830753
1348	'CXorf23'	5	5	0	1	487	0.002	5	12146	0.0004115	0.2105	0.0830821
1349	'OR2L3'	6	5	1	1	487	0.002	5	12146	0.0004115	0.2105	0.0830882
1350	'POLG'	34	30	4	3	485	0.0061	29	12122	0.0024	0.1247	0.0830956
1351	'RARS2'	17	15	2	2	486	0.0041	15	12136	0.0012	0.1383	0.0831171
1352	'TMEM72'	6	3	3	1	487	0.002	5	12146	0.0004115	0.2105	0.0833139
1353	'ASH1L'	48	48	0	4	484	0.0082	44	12107	0.0036	0.1132	0.0833283
1354	'CIDEB'	6	3	3	1	487	0.002	5	12146	0.0004115	0.2105	0.0833694
1355	'TUBB1'	13	11	2	2	486	0.0041	15	12136	0.0012	0.1383	0.0834506
1356	'SLC14A1'	17	15	2	2	486	0.0041	16	12135	0.0013	0.1518	0.0834673
1357	'LMNB1'	6	6	0	1	487	0.002	5	12146	0.0004115	0.2105	0.0835482
1358	'LRFN5'	6	6	0	1	487	0.002	5	12146	0.0004115	0.2105	0.083653
1359	'CNIH4'	6	5	1	1	487	0.002	5	12146	0.0004115	0.2105	0.0836917
1360	'HSPB8'	6	6	0	1	487	0.002	5	12146	0.0004115	0.2105	0.0837061
1361	'TMEM110'	6	6	0	1	487	0.002	5	12146	0.0004115	0.2105	0.0837363
1362	'MRPS35'	6	6	0	1	487	0.002	5	12146	0.0004115	0.2105	0.0838766
1363	'SYMPK'	16	14	2	2	486	0.0041	15	12136	0.0012	0.1383	0.0838894
1364	'SLC35G5'	17	15	2	2	486	0.0041	16	12135	0.0013	0.1518	0.0840162
1365	'GPR82'	6	6	0	1	487	0.002	5	12146	0.0004115	0.2105	0.0840473
1366	'IFNG'	6	4	2	1	487	0.002	5	12146	0.0004115	0.2105	0.0841441
1367	'C12orf71'	6	5	1	1	487	0.002	5	12146	0.0004115	0.2105	0.0841642
1368	'FAM19A4'	6	4	2	1	487	0.002	5	12146	0.0004115	0.2105	0.0841883
1369	'ADCK4'	17	15	2	2	486	0.0041	16	12135	0.0013	0.1518	0.0842996
1370	'TMEM37'	4	4	0	1	487	0.002	5	12146	0.0004115	0.2105	0.0843159
1371	'SFT2D2'	6	6	0	1	487	0.002	5	12146	0.0004115	0.2105	0.0843922
1372	'OR5M10'	15	12	3	2	486	0.0041	16	12135	0.0013	0.1518	0.0844626
1373	'LPAR4'	4	4	0	1	487	0.002	5	12146	0.0004115	0.2105	0.0846161
1374	'MITD1'	5	4	1	1	487	0.002	5	12146	0.0004115	0.2105	0.0847641
1375	'NTPCR'	6	4	2	1	487	0.002	6	12145	0.0004938	0.241	0.0848175
1376	'CELA3B'	6	6	0	1	487	0.002	5	12146	0.0004115	0.2105	0.0848535
1377	'TMEM43'	6	5	1	1	487	0.002	5	12146	0.0004115	0.2105	0.0849591
1378	'RPIA'	6	6	0	1	487	0.002	5	12146	0.0004115	0.2105	0.0849592
1379	'PGS1'	17	17	0	2	486	0.0041	15	12136	0.0012	0.1383	0.0849633
1380	'ADRB2'	6	4	2	1	487	0.002	5	12146	0.0004115	0.2105	0.0850028
1381	'ATP13A3'	15	14	1	2	486	0.0041	15	12136	0.0012	0.1383	0.0850428
1382	'PSMB9'	5	4	1	1	487	0.002	5	12146	0.0004115	0.2105	0.0850737
1383	'ERLIN2'	6	6	0	1	487	0.002	5	12146	0.0004115	0.2105	0.0851167
1384	'PPP1R16B'	6	6	0	1	487	0.002	5	12146	0.0004115	0.2105	0.0851521
1385	'GPR133'	30	26	4	3	485	0.0061	29	12122	0.0024	0.1247	0.0851719
1386	'TFB1M'	7	5	2	1	487	0.002	5	12146	0.0004115	0.2105	0.0852812
1387	'NUDCD2'	5	5	0	1	487	0.002	5	12146	0.0004115	0.2105	0.0852933
1388	'DLX3'	6	5	1	1	487	0.002	5	12146	0.0004115	0.2105	0.0852936
1389	'SZRD1'	6	6	0	1	487	0.002	5	12146	0.0004115	0.2105	0.0853245
1390	'PKD2L1'	27	24	3	3	485	0.0061	29	12122	0.0024	0.1247	0.0854183
1391	'HECTD2'	6	6	0	1	487	0.002	5	12146	0.0004115	0.2105	0.0854228
1392	'CSTF2'	7	7	0	1	487	0.002	6	12145	0.0004938	0.241	0.085427
1393	'HOXC12'	6	6	0	1	487	0.002	5	12146	0.0004115	0.2105	0.0855416
1394	'ACAA1'	18	15	3	2	486	0.0041	15	12136	0.0012	0.1383	0.0855482
1395	'TMBIM4'	5	3	2	1	487	0.002	5	12146	0.0004115	0.2105	0.0856304
1396	'ANXA2R'	6	5	1	1	487	0.002	5	12146	0.0004115	0.2105	0.085636
1397	'GSE1'	48	46	2	4	484	0.0082	44	12107	0.0036	0.1132	0.0856767
1398	'TAS2R43'	6	4	2	1	487	0.002	5	12146	0.0004115	0.2105	0.0857132
1399	'SIKE1'	5	5	0	1	487	0.002	5	12146	0.0004115	0.2105	0.0858774
1400	'FAM171B'	6	5	1	1	487	0.002	5	12146	0.0004115	0.2105	0.0858797
1401	'DMRT1'	6	6	0	1	487	0.002	5	12146	0.0004115	0.2105	0.0859196
1402	'SMCHD1'	31	29	2	3	485	0.0061	30	12121	0.0025	0.1334	0.0859259
1403	'NIPSNAP3A'	6	5	1	1	487	0.002	5	12146	0.0004115	0.2105	0.0860544
1404	'C3orf38'	5	5	0	1	487	0.002	5	12146	0.0004115	0.2105	0.0860686
1405	'PNPLA4'	5	3	2	1	487	0.002	5	12146	0.0004115	0.2105	0.0861022
1406	'OSBPL5'	17	16	1	2	486	0.0041	16	12135	0.0013	0.1518	0.0862185
1407	'CPD'	28	27	1	3	485	0.0061	29	12122	0.0024	0.1247	0.0862224
1408	'SLC25A2'	6	5	1	1	487	0.002	5	12146	0.0004115	0.2105	0.0862399
1409	'NOM1'	14	11	3	2	486	0.0041	15	12136	0.0012	0.1383	0.0862749
1410	'IBA57'	6	5	1	1	487	0.002	6	12145	0.0004938	0.241	0.0862789
1411	'SIK1'	6	6	0	1	487	0.002	5	12146	0.0004115	0.2105	0.0863087
1412	'TOP1MT'	18	17	1	2	486	0.0041	16	12135	0.0013	0.1518	0.0863138
1413	'HSP90B1'	6	6	0	1	487	0.002	5	12146	0.0004115	0.2105	0.0863283
1414	'TAAR1'	6	5	1	1	487	0.002	5	12146	0.0004115	0.2105	0.0864566
1415	'TVP23C'	5	5	0	1	487	0.002	5	12146	0.0004115	0.2105	0.0865055
1416	'TVP23C-CDRT4'	5	5	0	1	487	0.002	5	12146	0.0004115	0.2105	0.0865055
1417	'NEU1'	5	5	0	1	487	0.002	5	12146	0.0004115	0.2105	0.0865551
1418	'DNAJC17'	6	5	1	1	487	0.002	5	12146	0.0004115	0.2105	0.0866952
1419	'GPR52'	6	4	2	1	487	0.002	5	12146	0.0004115	0.2105	0.0867222
1420	'FAT2'	106	91	15	1	487	0.002	121	12030	0.01	0.0941	0.0867522
1421	'SLA2'	5	5	0	1	487	0.002	5	12146	0.0004115	0.2105	0.086791
1422	'CFLAR'	5	5	0	1	487	0.002	5	12146	0.0004115	0.2105	0.0868335
1423	'GTSF1L'	5	3	2	1	487	0.002	5	12146	0.0004115	0.2105	0.0868433
1424	'CST5'	6	6	0	1	487	0.002	5	12146	0.0004115	0.2105	0.0868469
1425	'DBNDD1'	5	5	0	1	487	0.002	5	12146	0.0004115	0.2105	0.0868589
1426	'EIF5A'	3	2	1	1	487	0.002	5	12146	0.0004115	0.2105	0.0868935
1427	'CNTD2'	6	6	0	1	487	0.002	5	12146	0.0004115	0.2105	0.0869436
1428	'BMP8B'	6	6	0	1	487	0.002	5	12146	0.0004115	0.2105	0.0870153
1429	'NPRL2'	6	6	0	1	487	0.002	5	12146	0.0004115	0.2105	0.0870269
1430	'TIMM21'	6	5	1	1	487	0.002	5	12146	0.0004115	0.2105	0.0870987
1431	'ZNF185'	16	16	0	2	486	0.0041	17	12134	0.0014	0.1656	0.0871751
1432	'HIAT1'	6	6	0	1	487	0.002	5	12146	0.0004115	0.2105	0.0871873
1433	'ISG20'	7	7	0	1	487	0.002	6	12145	0.0004938	0.241	0.0872597
1434	'DSC1'	29	28	1	3	485	0.0061	28	12123	0.0023	0.1161	0.0873452
1435	'TMEM223'	5	5	0	1	487	0.002	5	12146	0.0004115	0.2105	0.0873654
1436	'DCAKD'	6	6	0	1	487	0.002	5	12146	0.0004115	0.2105	0.0873997
1437	'CYB5R2'	15	12	3	2	486	0.0041	16	12135	0.0013	0.1518	0.087452
1438	'TBX1'	6	6	0	1	487	0.002	5	12146	0.0004115	0.2105	0.0875993
1439	'GUCA1C'	6	5	1	1	487	0.002	5	12146	0.0004115	0.2105	0.0876402
1440	'PDPN'	6	4	2	1	487	0.002	5	12146	0.0004115	0.2105	0.0877133
1441	'PDSS1'	6	5	1	1	487	0.002	5	12146	0.0004115	0.2105	0.0877157
1442	'LCA5'	18	15	3	2	486	0.0041	16	12135	0.0013	0.1518	0.0878211
1443	'PSKH1'	6	5	1	1	487	0.002	5	12146	0.0004115	0.2105	0.0879106
1444	'PRPF38B'	6	4	2	1	487	0.002	5	12146	0.0004115	0.2105	0.0879544
1445	'SSUH2'	17	16	1	2	486	0.0041	16	12135	0.0013	0.1518	0.0880211
1446	'ID3'	6	6	0	1	487	0.002	5	12146	0.0004115	0.2105	0.0880513
1447	'AURKC'	6	6	0	1	487	0.002	5	12146	0.0004115	0.2105	0.0881095
1448	'ADRA2B'	7	7	0	1	487	0.002	5	12146	0.0004115	0.2105	0.0881211
1449	'NOTUM'	6	5	1	1	487	0.002	5	12146	0.0004115	0.2105	0.0881598
1450	'C10orf76'	5	4	1	1	487	0.002	5	12146	0.0004115	0.2105	0.0882192
1451	'PAPD7'	6	6	0	1	487	0.002	5	12146	0.0004115	0.2105	0.0882736
1452	'RHOJ'	6	6	0	1	487	0.002	5	12146	0.0004115	0.2105	0.0883287
1453	'ESYT1'	30	25	5	3	485	0.0061	29	12122	0.0024	0.1247	0.0884078
1454	'CAPZA2'	4	4	0	1	487	0.002	5	12146	0.0004115	0.2105	0.088426
1455	'SMAD1'	6	6	0	1	487	0.002	5	12146	0.0004115	0.2105	0.0884483
1456	'ACTN1'	28	28	0	3	485	0.0061	29	12122	0.0024	0.1247	0.0885753
1457	'NR5A2'	17	16	1	2	486	0.0041	16	12135	0.0013	0.1518	0.0886733
1458	'IL6R'	18	17	1	2	486	0.0041	16	12135	0.0013	0.1518	0.0886932
1459	'TMEM25'	18	17	1	2	486	0.0041	16	12135	0.0013	0.1518	0.0887
1460	'CHN2'	6	6	0	1	487	0.002	5	12146	0.0004115	0.2105	0.0887101
1461	'SH3BP5'	6	6	0	1	487	0.002	6	12145	0.0004938	0.241	0.0887331
1462	'AVL9'	18	14	4	2	486	0.0041	16	12135	0.0013	0.1518	0.0887565
1463	'EFR3B'	16	16	0	2	486	0.0041	16	12135	0.0013	0.1518	0.0887648
1464	'TMEM145'	16	15	1	2	486	0.0041	16	12135	0.0013	0.1518	0.0887656
1465	'DUSP18'	5	5	0	1	487	0.002	5	12146	0.0004115	0.2105	0.0887761
1466	'LYPLA1'	6	5	1	1	487	0.002	5	12146	0.0004115	0.2105	0.0887866
1467	'KRIT1'	18	17	1	2	486	0.0041	16	12135	0.0013	0.1518	0.0888711
1468	'MYEOV'	7	6	1	1	487	0.002	5	12146	0.0004115	0.2105	0.0888746
1469	'F2RL1'	6	6	0	1	487	0.002	5	12146	0.0004115	0.2105	0.0888831
1470	'ZNF567'	21	21	0	2	486	0.0041	17	12134	0.0014	0.1656	0.0889622
1471	'OR7A5'	4	4	0	1	487	0.002	5	12146	0.0004115	0.2105	0.089001
1472	'GPD1L'	5	5	0	1	487	0.002	5	12146	0.0004115	0.2105	0.089036
1473	'YBX1'	6	6	0	1	487	0.002	5	12146	0.0004115	0.2105	0.0891007
1474	'AEBP2'	6	5	1	1	487	0.002	5	12146	0.0004115	0.2105	0.0891581
1475	'SLC24A3'	5	5	0	1	487	0.002	5	12146	0.0004115	0.2105	0.0891919
1476	'SOX4'	6	6	0	1	487	0.002	5	12146	0.0004115	0.2105	0.0892383
1477	'TMEM117'	15	14	1	2	486	0.0041	16	12135	0.0013	0.1518	0.0892742
1478	'NF1'	45	45	0	4	484	0.0082	43	12108	0.0035	0.1069	0.0893492
1479	'FOXR2'	6	5	1	1	487	0.002	5	12146	0.0004115	0.2105	0.0893822
1480	'EIF3L'	6	5	1	1	487	0.002	5	12146	0.0004115	0.2105	0.089564
1481	'PSMC6'	4	4	0	1	487	0.002	5	12146	0.0004115	0.2105	0.0896259
1482	'OR4C13'	6	4	2	1	487	0.002	5	12146	0.0004115	0.2105	0.0897442
1483	'TCF7'	17	15	2	2	486	0.0041	16	12135	0.0013	0.1518	0.0898033
1484	'ZNF23'	15	12	3	2	486	0.0041	16	12135	0.0013	0.1518	0.0898636
1485	'ERF'	6	6	0	1	487	0.002	5	12146	0.0004115	0.2105	0.0898703
1486	'ZDHHC21'	6	5	1	1	487	0.002	5	12146	0.0004115	0.2105	0.0899547
1487	'ADRA1B'	5	5	0	1	487	0.002	5	12146	0.0004115	0.2105	0.0900053
1488	'CD7'	6	6	0	1	487	0.002	5	12146	0.0004115	0.2105	0.0900358
1489	'FAM171A1'	19	17	2	2	486	0.0041	17	12134	0.0014	0.1656	0.0900377
1490	'KLHL17'	17	14	3	2	486	0.0041	16	12135	0.0013	0.1518	0.090173
1491	'AMHR2'	29	27	2	3	485	0.0061	29	12122	0.0024	0.1247	0.0902196
1492	'UGT2B28'	15	15	0	2	486	0.0041	16	12135	0.0013	0.1518	0.090358
1493	'PPP6R1'	7	7	0	1	487	0.002	6	12145	0.0004938	0.241	0.0904342
1494	'GBP4'	15	14	1	2	486	0.0041	16	12135	0.0013	0.1518	0.090458
1495	'KCNJ15'	17	17	0	2	486	0.0041	16	12135	0.0013	0.1518	0.0904741
1496	'FAM105A'	6	5	1	1	487	0.002	5	12146	0.0004115	0.2105	0.0905592
1497	'CINP'	6	5	1	1	487	0.002	5	12146	0.0004115	0.2105	0.0905594
1498	'ACHE'	6	5	1	1	487	0.002	5	12146	0.0004115	0.2105	0.0906354
1499	'USP32'	17	17	0	2	486	0.0041	16	12135	0.0013	0.1518	0.0906892
1500	'LURAP1'	5	5	0	1	487	0.002	5	12146	0.0004115	0.2105	0.0906947
1501	'ENTPD8'	17	14	3	2	486	0.0041	16	12135	0.0013	0.1518	0.0907389
1502	'HOOK2'	27	27	0	3	485	0.0061	29	12122	0.0024	0.1247	0.0908085
1503	'ATXN1'	15	14	1	2	486	0.0041	16	12135	0.0013	0.1518	0.0908598
1504	'TAF11'	8	8	0	1	487	0.002	6	12145	0.0004938	0.241	0.090918
1505	'UBQLN4'	6	5	1	1	487	0.002	5	12146	0.0004115	0.2105	0.09095
1506	'FBXL6'	17	17	0	2	486	0.0041	16	12135	0.0013	0.1518	0.0910782
1507	'EXOSC9'	16	11	5	2	486	0.0041	16	12135	0.0013	0.1518	0.0911109
1508	'ANTXR2'	15	15	0	2	486	0.0041	17	12134	0.0014	0.1656	0.091116
1509	'SHROOM1'	16	15	1	2	486	0.0041	16	12135	0.0013	0.1518	0.091207
1510	'DDIT4'	6	6	0	1	487	0.002	5	12146	0.0004115	0.2105	0.0912148
1511	'DTWD1'	5	4	1	1	487	0.002	5	12146	0.0004115	0.2105	0.0912965
1512	'UBQLN3'	16	13	3	2	486	0.0041	16	12135	0.0013	0.1518	0.0913387
1513	'CLHC1'	18	16	2	2	486	0.0041	17	12134	0.0014	0.1656	0.0913985
1514	'GPR124'	26	24	2	3	485	0.0061	29	12122	0.0024	0.1247	0.0915379
1515	'CD93'	16	14	2	2	486	0.0041	16	12135	0.0013	0.1518	0.0916787
1516	'MTFR1L'	5	5	0	1	487	0.002	5	12146	0.0004115	0.2105	0.0917098
1517	'TBCB'	5	4	1	1	487	0.002	5	12146	0.0004115	0.2105	0.0918447
1518	'MAVS'	18	17	1	2	486	0.0041	16	12135	0.0013	0.1518	0.0919986
1519	'NSMAF'	27	24	3	3	485	0.0061	29	12122	0.0024	0.1247	0.092018
1520	'SLC45A4'	17	15	2	2	486	0.0041	16	12135	0.0013	0.1518	0.0920225
1521	'PKNOX1'	7	7	0	1	487	0.002	6	12145	0.0004938	0.241	0.0920718
1522	'SETBP1'	28	25	3	3	485	0.0061	29	12122	0.0024	0.1247	0.0921117
1523	'PPM1E'	6	6	0	1	487	0.002	5	12146	0.0004115	0.2105	0.0921595
1524	'KIF7'	29	28	1	3	485	0.0061	29	12122	0.0024	0.1247	0.0921738
1525	'HSPH1'	18	14	4	2	486	0.0041	17	12134	0.0014	0.1656	0.0922119
1526	'ZNF12'	21	19	2	2	486	0.0041	19	12132	0.0016	0.1936	0.0922364
1527	'ATP1A2'	18	18	0	2	486	0.0041	16	12135	0.0013	0.1518	0.092384
1528	'PIP4K2C'	18	15	3	2	486	0.0041	16	12135	0.0013	0.1518	0.0926328
1529	'MRC2'	29	27	2	3	485	0.0061	29	12122	0.0024	0.1247	0.0927035
1530	'OTX1'	6	5	1	1	487	0.002	5	12146	0.0004115	0.2105	0.0929131
1531	'AVEN'	17	16	1	2	486	0.0041	16	12135	0.0013	0.1518	0.093064
1532	'PHYHIPL'	5	4	1	1	487	0.002	5	12146	0.0004115	0.2105	0.0932036
1533	'STIM1'	17	17	0	2	486	0.0041	16	12135	0.0013	0.1518	0.0932173
1534	'SLC30A5'	18	14	4	2	486	0.0041	17	12134	0.0014	0.1656	0.0932272
1535	'PRKCSH'	18	18	0	2	486	0.0041	16	12135	0.0013	0.1518	0.0932449
1536	'PSMD8'	6	5	1	1	487	0.002	5	12146	0.0004115	0.2105	0.0933187
1537	'DRG1'	6	5	1	1	487	0.002	5	12146	0.0004115	0.2105	0.0936298
1538	'ZNF614'	18	17	1	2	486	0.0041	16	12135	0.0013	0.1518	0.0936778
1539	'NMD3'	18	15	3	2	486	0.0041	16	12135	0.0013	0.1518	0.0939583
1540	'SUCLA2'	15	15	0	2	486	0.0041	16	12135	0.0013	0.1518	0.0940213
1541	'SLC1A1'	18	18	0	2	486	0.0041	16	12135	0.0013	0.1518	0.0941899
1542	'FHOD3'	63	60	3	0	488	0	71	12080	0.0058	0.1165	0.0942466
1543	'CELF4'	7	7	0	1	487	0.002	6	12145	0.0004938	0.241	0.0943522
1544	'MED12'	17	17	0	2	486	0.0041	16	12135	0.0013	0.1518	0.0943676
1545	'THOC6'	17	16	1	2	486	0.0041	16	12135	0.0013	0.1518	0.0944837
1546	'SCFD2'	32	31	1	3	485	0.0061	31	12120	0.0026	0.1424	0.0946319
1547	'RXFP4'	6	5	1	1	487	0.002	6	12145	0.0004938	0.241	0.0947874
1548	'GPR128'	17	16	1	2	486	0.0041	16	12135	0.0013	0.1518	0.0950947
1549	'AGMO'	18	16	2	2	486	0.0041	16	12135	0.0013	0.1518	0.0951118
1550	'KRT71'	17	14	3	2	486	0.0041	16	12135	0.0013	0.1518	0.095163
1551	'SLC5A5'	17	17	0	2	486	0.0041	16	12135	0.0013	0.1518	0.095206
1552	'CCDC78'	32	30	2	3	485	0.0061	30	12121	0.0025	0.1334	0.0953693
1553	'RRP12'	43	41	2	4	484	0.0082	44	12107	0.0036	0.1132	0.0954612
1554	'SELL'	16	15	1	2	486	0.0041	16	12135	0.0013	0.1518	0.0954744
1555	'GPR110'	33	28	5	3	485	0.0061	30	12121	0.0025	0.1334	0.0956708
1556	'IKBKB'	14	13	1	2	486	0.0041	16	12135	0.0013	0.1518	0.0957445
1557	'TBC1D9'	18	18	0	2	486	0.0041	16	12135	0.0013	0.1518	0.0958053
1558	'EPPIN-WFDC6'	6	6	0	1	487	0.002	6	12145	0.0004938	0.241	0.0958639
1559	'CYP2B6'	20	18	2	2	486	0.0041	17	12134	0.0014	0.1656	0.0959479
1560	'DYNC1LI2'	7	7	0	1	487	0.002	6	12145	0.0004938	0.241	0.0959651
1561	'IGF2BP3'	6	6	0	1	487	0.002	6	12145	0.0004938	0.241	0.0960924
1562	'HNRNPA1L2'	7	6	1	1	487	0.002	6	12145	0.0004938	0.241	0.0961902
1563	'C4orf29'	7	6	1	1	487	0.002	6	12145	0.0004938	0.241	0.0962593
1564	'ELAC2'	30	27	3	3	485	0.0061	30	12121	0.0025	0.1334	0.0963975
1565	'KPNA3'	7	7	0	1	487	0.002	6	12145	0.0004938	0.241	0.0965129
1566	'ST18'	30	28	2	3	485	0.0061	30	12121	0.0025	0.1334	0.0965593
1567	'MYH9'	34	33	1	3	485	0.0061	31	12120	0.0026	0.1424	0.0965984
1568	'MPZL1'	7	5	2	1	487	0.002	6	12145	0.0004938	0.241	0.0967077
1569	'MAS1L'	6	5	1	1	487	0.002	6	12145	0.0004938	0.241	0.097127
1570	'FIBCD1'	7	7	0	1	487	0.002	6	12145	0.0004938	0.241	0.0972147
1571	'ORAOV1'	7	6	1	1	487	0.002	6	12145	0.0004938	0.241	0.0973191
1572	'THAP10'	7	7	0	1	487	0.002	6	12145	0.0004938	0.241	0.0973244
1573	'ADAP2'	16	15	1	2	486	0.0041	16	12135	0.0013	0.1518	0.0975774
1574	'PTOV1'	17	16	1	2	486	0.0041	16	12135	0.0013	0.1518	0.0976844
1575	'NIPA1'	6	5	1	1	487	0.002	6	12145	0.0004938	0.241	0.0977398
1576	'CLUL1'	19	17	2	2	486	0.0041	17	12134	0.0014	0.1656	0.0977696
1577	'TMPRSS13'	18	18	0	2	486	0.0041	18	12133	0.0015	0.1795	0.0978223
1578	'OR6C65'	7	5	2	1	487	0.002	6	12145	0.0004938	0.241	0.098123
1579	'ZKSCAN7'	19	14	5	2	486	0.0041	17	12134	0.0014	0.1656	0.0981828
1580	'CCDC137'	5	5	0	1	487	0.002	6	12145	0.0004938	0.241	0.0982621
1581	'NAA60'	7	7	0	1	487	0.002	6	12145	0.0004938	0.241	0.0982657
1582	'NELFB'	7	6	1	1	487	0.002	6	12145	0.0004938	0.241	0.0983246
1583	'BCL11A'	17	17	0	2	486	0.0041	16	12135	0.0013	0.1518	0.0984213
1584	'VSTM5'	13	12	1	2	486	0.0041	16	12135	0.0013	0.1518	0.0984283
1585	'SWAP70'	6	6	0	1	487	0.002	6	12145	0.0004938	0.241	0.0986538
1586	'FCRL2'	18	17	1	2	486	0.0041	17	12134	0.0014	0.1656	0.0986865
1587	'ERO1L'	5	5	0	1	487	0.002	6	12145	0.0004938	0.241	0.0990796
1588	'NUDCD1'	19	18	1	2	486	0.0041	17	12134	0.0014	0.1656	0.0992052
1589	'TEX13B'	7	6	1	1	487	0.002	6	12145	0.0004938	0.241	0.0992646
1590	'CCDC3'	7	6	1	1	487	0.002	6	12145	0.0004938	0.241	0.0993059
1591	'CHRNA5'	18	14	4	2	486	0.0041	18	12133	0.0015	0.1795	0.09935
1592	'NSMCE2'	7	5	2	1	487	0.002	6	12145	0.0004938	0.241	0.0993701
1593	'OR52L1'	7	5	2	1	487	0.002	6	12145	0.0004938	0.241	0.0994189
1594	'ADAM19'	19	19	0	2	486	0.0041	17	12134	0.0014	0.1656	0.0997077
1595	'ZNF653'	16	13	3	2	486	0.0041	16	12135	0.0013	0.1518	0.100002
1596	'KRTAP25-1'	5	3	2	1	487	0.002	6	12145	0.0004938	0.241	0.100194
1597	'GNL3'	16	12	4	2	486	0.0041	17	12134	0.0014	0.1656	0.100468
1598	'C17orf80'	7	6	1	1	487	0.002	6	12145	0.0004938	0.241	0.10056
1599	'CDH17'	30	27	3	3	485	0.0061	32	12119	0.0026	0.1516	0.100634
1600	'GATSL3'	7	7	0	1	487	0.002	6	12145	0.0004938	0.241	0.100747
1601	'ZDHHC20'	7	7	0	1	487	0.002	6	12145	0.0004938	0.241	0.100879
1602	'KIAA0355'	17	16	1	2	486	0.0041	16	12135	0.0013	0.1518	0.101076
1603	'CSE1L'	17	17	0	2	486	0.0041	18	12133	0.0015	0.1795	0.101202
1604	'SLC33A1'	7	5	2	1	487	0.002	6	12145	0.0004938	0.241	0.101378
1605	'SMPD2'	8	7	1	1	487	0.002	6	12145	0.0004938	0.241	0.101522
1606	'DACT2'	26	25	1	3	485	0.0061	30	12121	0.0025	0.1334	0.101538
1607	'CAV3'	7	7	0	1	487	0.002	6	12145	0.0004938	0.241	0.101579
1608	'BRD2'	19	19	0	2	486	0.0041	17	12134	0.0014	0.1656	0.101616
1609	'EGF'	32	27	5	3	485	0.0061	30	12121	0.0025	0.1334	0.101618
1610	'ZNF668'	18	16	2	2	486	0.0041	17	12134	0.0014	0.1656	0.101668
1611	'ATAD2B'	16	16	0	2	486	0.0041	17	12134	0.0014	0.1656	0.101703
1612	'PPIL6'	7	7	0	1	487	0.002	6	12145	0.0004938	0.241	0.10173
1613	'CRTC1'	7	7	0	1	487	0.002	6	12145	0.0004938	0.241	0.101731
1614	'ATG2B'	47	42	5	4	484	0.0082	45	12106	0.0037	0.1198	0.101742
1615	'NDUFB2'	5	4	1	1	487	0.002	6	12145	0.0004938	0.241	0.101871
1616	'S1PR4'	7	5	2	1	487	0.002	6	12145	0.0004938	0.241	0.102048
1617	'SNX2'	7	6	1	1	487	0.002	6	12145	0.0004938	0.241	0.102076
1618	'GBA2'	19	18	1	2	486	0.0041	17	12134	0.0014	0.1656	0.10227
1619	'GAPDHS'	13	13	0	2	486	0.0041	17	12134	0.0014	0.1656	0.102296
1620	'RCC2'	5	5	0	1	487	0.002	6	12145	0.0004938	0.241	0.102383
1621	'ST3GAL3'	17	15	2	2	486	0.0041	17	12134	0.0014	0.1656	0.102428
1622	'DDHD2'	18	17	1	2	486	0.0041	17	12134	0.0014	0.1656	0.102436
1623	'MSL1'	5	5	0	1	487	0.002	6	12145	0.0004938	0.241	0.102479
1624	'GRAMD1A'	17	17	0	2	486	0.0041	17	12134	0.0014	0.1656	0.102527
1625	'SLC35F3'	7	7	0	1	487	0.002	6	12145	0.0004938	0.241	0.102527
1626	'NIN'	75	71	4	6	482	0.0123	79	12072	0.0065	0.145	0.102584
1627	'ATP12A'	33	33	0	3	485	0.0061	30	12121	0.0025	0.1334	0.102601
1628	'ANKHD1-EIF4EBP3'	5	5	0	1	487	0.002	6	12145	0.0004938	0.241	0.102626
1629	'RFXANK'	6	5	1	1	487	0.002	6	12145	0.0004938	0.241	0.102646
1630	'AKT3'	4	3	1	1	487	0.002	6	12145	0.0004938	0.241	0.102672
1631	'STAR'	18	17	1	2	486	0.0041	17	12134	0.0014	0.1656	0.10274
1632	'OBSCN'	363	331	32	9	479	0.0184	397	11754	0.0327	0.0878	0.102795
1633	'ADAMTSL2'	7	6	1	1	487	0.002	6	12145	0.0004938	0.241	0.102864
1634	'FAM101A'	6	6	0	1	487	0.002	6	12145	0.0004938	0.241	0.102902
1635	'TMEM55A'	6	6	0	1	487	0.002	6	12145	0.0004938	0.241	0.102926
1636	'C17orf51'	5	5	0	1	487	0.002	6	12145	0.0004938	0.241	0.102962
1637	'WNT11'	8	7	1	1	487	0.002	6	12145	0.0004938	0.241	0.102991
1638	'ZFC3H1'	31	30	1	3	485	0.0061	31	12120	0.0026	0.1424	0.103416
1639	'GLB1L3'	19	19	0	2	486	0.0041	18	12133	0.0015	0.1795	0.103416
1640	'HPN'	7	7	0	1	487	0.002	6	12145	0.0004938	0.241	0.103444
1641	'IRF7'	18	15	3	2	486	0.0041	17	12134	0.0014	0.1656	0.103481
1642	'CLEC4G'	7	7	0	1	487	0.002	6	12145	0.0004938	0.241	0.10354
1643	'RTP2'	7	5	2	1	487	0.002	6	12145	0.0004938	0.241	0.103583
1644	'TBX21'	7	7	0	1	487	0.002	6	12145	0.0004938	0.241	0.103621
1645	'PDYN'	6	4	2	1	487	0.002	6	12145	0.0004938	0.241	0.103628
1646	'B4GALT1'	6	6	0	1	487	0.002	6	12145	0.0004938	0.241	0.103648
1647	'PRDX5'	5	4	1	1	487	0.002	6	12145	0.0004938	0.241	0.103693
1648	'TGFB3'	6	6	0	1	487	0.002	6	12145	0.0004938	0.241	0.103731
1649	'IL22RA1'	6	5	1	1	487	0.002	6	12145	0.0004938	0.241	0.103898
1650	'ACSL5'	17	14	3	2	486	0.0041	17	12134	0.0014	0.1656	0.103939
1651	'P4HB'	18	17	1	2	486	0.0041	17	12134	0.0014	0.1656	0.104129
1652	'ERBB3'	31	30	1	3	485	0.0061	31	12120	0.0026	0.1424	0.104133
1653	'RSPO2'	7	7	0	1	487	0.002	6	12145	0.0004938	0.241	0.104189
1654	'KAZN'	18	17	1	2	486	0.0041	17	12134	0.0014	0.1656	0.104232
1655	'SP6'	7	7	0	1	487	0.002	6	12145	0.0004938	0.241	0.104271
1656	'PRKAR1B'	5	5	0	1	487	0.002	6	12145	0.0004938	0.241	0.104281
1657	'DNAJC15'	7	7	0	1	487	0.002	6	12145	0.0004938	0.241	0.104317
1658	'EXOC4'	27	23	4	3	485	0.0061	30	12121	0.0025	0.1334	0.104339
1659	'FUT11'	6	4	2	1	487	0.002	6	12145	0.0004938	0.241	0.104491
1660	'CLIC1'	5	4	1	1	487	0.002	6	12145	0.0004938	0.241	0.10457
1661	'FGD6'	29	29	0	3	485	0.0061	30	12121	0.0025	0.1334	0.104576
1662	'DCTN6'	7	7	0	1	487	0.002	6	12145	0.0004938	0.241	0.104662
1663	'BPIFB2'	7	7	0	1	487	0.002	6	12145	0.0004938	0.241	0.104719
1664	'MRI1'	14	11	3	2	486	0.0041	17	12134	0.0014	0.1656	0.104928
1665	'GGN'	7	5	2	1	487	0.002	6	12145	0.0004938	0.241	0.104951
1666	'HTR7'	7	6	1	1	487	0.002	6	12145	0.0004938	0.241	0.104953
1667	'DKKL1'	6	4	2	1	487	0.002	6	12145	0.0004938	0.241	0.104959
1668	'CHD9'	63	62	1	5	483	0.0102	63	12088	0.0052	0.19	0.105022
1669	'BAMBI'	7	6	1	1	487	0.002	6	12145	0.0004938	0.241	0.105043
1670	'LYG2'	6	6	0	1	487	0.002	6	12145	0.0004938	0.241	0.105069
1671	'PLD6'	7	6	1	1	487	0.002	6	12145	0.0004938	0.241	0.105082
1672	'GLB1L2'	19	17	2	2	486	0.0041	17	12134	0.0014	0.1656	0.105146
1673	'CAMKMT'	7	7	0	1	487	0.002	6	12145	0.0004938	0.241	0.105167
1674	'ABCF2'	7	7	0	1	487	0.002	6	12145	0.0004938	0.241	0.105267
1675	'PRKRA'	7	7	0	1	487	0.002	6	12145	0.0004938	0.241	0.105306
1676	'TAS2R50'	7	7	0	1	487	0.002	6	12145	0.0004938	0.241	0.10537
1677	'TNRC18'	19	17	2	2	486	0.0041	18	12133	0.0015	0.1795	0.105389
1678	'PCDHB16'	17	14	3	2	486	0.0041	17	12134	0.0014	0.1656	0.105555
1679	'DAAM2'	27	25	2	3	485	0.0061	31	12120	0.0026	0.1424	0.105605
1680	'AJUBA'	7	7	0	1	487	0.002	6	12145	0.0004938	0.241	0.105616
1681	'SPDYA'	6	6	0	1	487	0.002	6	12145	0.0004938	0.241	0.105673
1682	'RXRB'	7	7	0	1	487	0.002	6	12145	0.0004938	0.241	0.105688
1683	'CACNG4'	7	5	2	1	487	0.002	6	12145	0.0004938	0.241	0.105734
1684	'WDR90'	58	51	7	0	488	0	67	12084	0.0055	0.1152	0.105789
1685	'TRIM52'	6	6	0	1	487	0.002	6	12145	0.0004938	0.241	0.105807
1686	'JMJD6'	6	6	0	1	487	0.002	6	12145	0.0004938	0.241	0.105846
1687	'AP5M1'	16	15	1	2	486	0.0041	17	12134	0.0014	0.1656	0.105946
1688	'FCRLA'	8	5	3	1	487	0.002	6	12145	0.0004938	0.241	0.105965
1689	'BEND2'	18	16	2	2	486	0.0041	18	12133	0.0015	0.1795	0.106002
1690	'LARP6'	6	5	1	1	487	0.002	6	12145	0.0004938	0.241	0.106006
1691	'NCAPH'	17	14	3	2	486	0.0041	17	12134	0.0014	0.1656	0.106047
1692	'FBXO39'	8	7	1	1	487	0.002	6	12145	0.0004938	0.241	0.106068
1693	'ARAP1'	30	30	0	3	485	0.0061	32	12119	0.0026	0.1516	0.106228
1694	'CLCF1'	7	7	0	1	487	0.002	6	12145	0.0004938	0.241	0.106248
1695	'MS4A1'	7	6	1	1	487	0.002	6	12145	0.0004938	0.241	0.106258
1696	'P2RY13'	6	6	0	1	487	0.002	6	12145	0.0004938	0.241	0.106278
1697	'TOMM34'	6	5	1	1	487	0.002	6	12145	0.0004938	0.241	0.106345
1698	'ZNF92'	19	18	1	2	486	0.0041	17	12134	0.0014	0.1656	0.106363
1699	'ZNF266'	26	22	4	3	485	0.0061	31	12120	0.0026	0.1424	0.106404
1700	'TPM4'	7	7	0	1	487	0.002	6	12145	0.0004938	0.241	0.10662
1701	'ZNF282'	17	17	0	2	486	0.0041	17	12134	0.0014	0.1656	0.10667
1702	'A2M'	33	29	4	3	485	0.0061	31	12120	0.0026	0.1424	0.106687
1703	'PSG11'	15	14	1	2	486	0.0041	17	12134	0.0014	0.1656	0.106722
1704	'ALX1'	8	5	3	1	487	0.002	7	12144	0.0005761	0.2703	0.10677
1705	'ACADL'	7	7	0	1	487	0.002	6	12145	0.0004938	0.241	0.106777
1706	'COMMD2'	6	6	0	1	487	0.002	6	12145	0.0004938	0.241	0.106779
1707	'INSM2'	6	6	0	1	487	0.002	6	12145	0.0004938	0.241	0.106817
1708	'PRKRIR'	7	7	0	1	487	0.002	6	12145	0.0004938	0.241	0.106892
1709	'KIAA1210'	19	19	0	2	486	0.0041	17	12134	0.0014	0.1656	0.106897
1710	'ARHGAP39'	19	16	3	2	486	0.0041	18	12133	0.0015	0.1795	0.106911
1711	'ZNF319'	7	7	0	1	487	0.002	6	12145	0.0004938	0.241	0.10694
1712	'PLSCR5'	7	6	1	1	487	0.002	6	12145	0.0004938	0.241	0.107013
1713	'RSU1'	7	6	1	1	487	0.002	6	12145	0.0004938	0.241	0.107028
1714	'OR5B12'	6	5	1	1	487	0.002	6	12145	0.0004938	0.241	0.107088
1715	'NKX6-2'	6	6	0	1	487	0.002	6	12145	0.0004938	0.241	0.107157
1716	'ENTPD2'	20	16	4	2	486	0.0041	17	12134	0.0014	0.1656	0.107194
1717	'REEP5'	6	5	1	1	487	0.002	6	12145	0.0004938	0.241	0.107224
1718	'FAM171A2'	15	15	0	2	486	0.0041	17	12134	0.0014	0.1656	0.107234
1719	'EYA2'	19	18	1	2	486	0.0041	17	12134	0.0014	0.1656	0.107238
1720	'RUNX3'	7	7	0	1	487	0.002	6	12145	0.0004938	0.241	0.107346
1721	'ZFAND6'	7	7	0	1	487	0.002	6	12145	0.0004938	0.241	0.107388
1722	'VNN1'	7	6	1	1	487	0.002	6	12145	0.0004938	0.241	0.107413
1723	'ERI1'	7	7	0	1	487	0.002	6	12145	0.0004938	0.241	0.107504
1724	'GIT1'	18	17	1	2	486	0.0041	17	12134	0.0014	0.1656	0.107507
1725	'SCN1B'	7	7	0	1	487	0.002	6	12145	0.0004938	0.241	0.107595
1726	'CCDC116'	7	5	2	1	487	0.002	6	12145	0.0004938	0.241	0.10762
1727	'ANKRD33B'	6	5	1	1	487	0.002	6	12145	0.0004938	0.241	0.107644
1728	'LAG3'	7	7	0	1	487	0.002	6	12145	0.0004938	0.241	0.107822
1729	'INTS7'	17	14	3	2	486	0.0041	17	12134	0.0014	0.1656	0.107852
1730	'OSTC'	5	5	0	1	487	0.002	6	12145	0.0004938	0.241	0.107859
1731	'RGS13'	7	7	0	1	487	0.002	6	12145	0.0004938	0.241	0.107875
1732	'SH3RF2'	17	16	1	2	486	0.0041	17	12134	0.0014	0.1656	0.107877
1733	'COL18A1'	26	24	2	3	485	0.0061	31	12120	0.0026	0.1424	0.107934
1734	'FZD8'	9	6	3	1	487	0.002	7	12144	0.0005761	0.2703	0.108027
1735	'PROCA1'	6	4	2	1	487	0.002	6	12145	0.0004938	0.241	0.108107
1736	'DTX4'	19	18	1	2	486	0.0041	17	12134	0.0014	0.1656	0.108128
1737	'PPBP'	7	7	0	1	487	0.002	6	12145	0.0004938	0.241	0.108266
1738	'ST7'	7	6	1	1	487	0.002	6	12145	0.0004938	0.241	0.108283
1739	'RPLP0'	7	7	0	1	487	0.002	6	12145	0.0004938	0.241	0.108332
1740	'LAMB2'	47	46	1	4	484	0.0082	47	12104	0.0039	0.1333	0.108353
1741	'SUPT3H'	13	12	1	2	486	0.0041	17	12134	0.0014	0.1656	0.108369
1742	'GLB1'	19	17	2	2	486	0.0041	18	12133	0.0015	0.1795	0.108395
1743	'GDPD3'	7	6	1	1	487	0.002	6	12145	0.0004938	0.241	0.108401
1744	'MPV17L'	7	6	1	1	487	0.002	6	12145	0.0004938	0.241	0.108409
1745	'MYL5'	7	6	1	1	487	0.002	6	12145	0.0004938	0.241	0.108462
1746	'MRPS5'	6	4	2	1	487	0.002	6	12145	0.0004938	0.241	0.108504
1747	'TM4SF4'	7	7	0	1	487	0.002	6	12145	0.0004938	0.241	0.108505
1748	'RNF185'	5	5	0	1	487	0.002	6	12145	0.0004938	0.241	0.108548
1749	'MLLT3'	7	7	0	1	487	0.002	6	12145	0.0004938	0.241	0.108549
1750	'TM2D2'	7	5	2	1	487	0.002	6	12145	0.0004938	0.241	0.108581
1751	'TBR1'	7	7	0	1	487	0.002	6	12145	0.0004938	0.241	0.108672
1752	'CYP11B1'	17	17	0	2	486	0.0041	17	12134	0.0014	0.1656	0.108714
1753	'CEP72'	20	17	3	2	486	0.0041	17	12134	0.0014	0.1656	0.108804
1754	'FAM71A'	7	6	1	1	487	0.002	6	12145	0.0004938	0.241	0.108973
1755	'KRT80'	7	6	1	1	487	0.002	6	12145	0.0004938	0.241	0.109026
1756	'DUSP26'	6	5	1	1	487	0.002	6	12145	0.0004938	0.241	0.109057
1757	'SRPK1'	16	14	2	2	486	0.0041	17	12134	0.0014	0.1656	0.109063
1758	'TCIRG1'	19	16	3	2	486	0.0041	19	12132	0.0016	0.1936	0.109114
1759	'NEUROD1'	7	6	1	1	487	0.002	6	12145	0.0004938	0.241	0.109122
1760	'WIZ'	18	18	0	2	486	0.0041	18	12133	0.0015	0.1795	0.109132
1761	'IFIT5'	7	6	1	1	487	0.002	6	12145	0.0004938	0.241	0.109154
1762	'TRIM13'	11	9	2	1	487	0.002	6	12145	0.0004938	0.241	0.10919
1763	'ZNF808'	36	31	5	3	485	0.0061	32	12119	0.0026	0.1516	0.109448
1764	'USP14'	7	7	0	1	487	0.002	6	12145	0.0004938	0.241	0.109563
1765	'BTG4'	7	7	0	1	487	0.002	6	12145	0.0004938	0.241	0.109566
1766	'PPM1J'	15	14	1	2	486	0.0041	17	12134	0.0014	0.1656	0.109584
1767	'NR5A1'	7	7	0	1	487	0.002	6	12145	0.0004938	0.241	0.109588
1768	'MUC20'	7	7	0	1	487	0.002	6	12145	0.0004938	0.241	0.109606
1769	'MYO1E'	32	31	1	3	485	0.0061	31	12120	0.0026	0.1424	0.109702
1770	'MEOX2'	7	7	0	1	487	0.002	6	12145	0.0004938	0.241	0.109762
1771	'TBX2'	8	8	0	1	487	0.002	6	12145	0.0004938	0.241	0.109819
1772	'TTC28'	92	92	0	1	487	0.002	111	12040	0.0091	0.134	0.109851
1773	'DCUN1D4'	6	5	1	1	487	0.002	6	12145	0.0004938	0.241	0.109977
1774	'XKR3'	7	7	0	1	487	0.002	6	12145	0.0004938	0.241	0.109986
1775	'NAT1'	7	6	1	1	487	0.002	6	12145	0.0004938	0.241	0.110033
1776	'EBF3'	8	7	1	1	487	0.002	7	12144	0.0005761	0.2703	0.110045
1777	'C2orf44'	7	7	0	1	487	0.002	6	12145	0.0004938	0.241	0.110085
1778	'TMEM101'	7	5	2	1	487	0.002	6	12145	0.0004938	0.241	0.110143
1779	'KIAA1279'	17	16	1	2	486	0.0041	18	12133	0.0015	0.1795	0.1102
1780	'HIST1H2AH'	7	6	1	1	487	0.002	6	12145	0.0004938	0.241	0.110207
1781	'MTPAP'	7	7	0	1	487	0.002	6	12145	0.0004938	0.241	0.110353
1782	'NLGN2'	7	6	1	1	487	0.002	6	12145	0.0004938	0.241	0.110368
1783	'ZBTB43'	6	6	0	1	487	0.002	6	12145	0.0004938	0.241	0.110395
1784	'MYADM'	6	6	0	1	487	0.002	6	12145	0.0004938	0.241	0.11041
1785	'PTX4'	17	15	2	2	486	0.0041	17	12134	0.0014	0.1656	0.110451
1786	'NXF3'	7	6	1	1	487	0.002	6	12145	0.0004938	0.241	0.110454
1787	'ARSK'	20	18	2	2	486	0.0041	18	12133	0.0015	0.1795	0.110573
1788	'KRTAP27-1'	7	6	1	1	487	0.002	6	12145	0.0004938	0.241	0.110632
1789	'XPNPEP3'	18	17	1	2	486	0.0041	17	12134	0.0014	0.1656	0.110801
1790	'SULT2B1'	7	7	0	1	487	0.002	6	12145	0.0004938	0.241	0.110859
1791	'L3MBTL4'	33	32	1	3	485	0.0061	32	12119	0.0026	0.1516	0.110874
1792	'NEGR1'	7	6	1	1	487	0.002	6	12145	0.0004938	0.241	0.111011
1793	'SUN2'	19	18	1	2	486	0.0041	18	12133	0.0015	0.1795	0.111103
1794	'PIRT'	6	6	0	1	487	0.002	6	12145	0.0004938	0.241	0.111206
1795	'TRAF4'	7	7	0	1	487	0.002	6	12145	0.0004938	0.241	0.111233
1796	'TMEM209'	20	19	1	2	486	0.0041	18	12133	0.0015	0.1795	0.111283
1797	'E2F3'	7	7	0	1	487	0.002	6	12145	0.0004938	0.241	0.11132
1798	'SERPINB3'	15	13	2	2	486	0.0041	17	12134	0.0014	0.1656	0.11132
1799	'HECA'	7	5	2	1	487	0.002	6	12145	0.0004938	0.241	0.111367
1800	'EVI2A'	6	5	1	1	487	0.002	6	12145	0.0004938	0.241	0.111386
1801	'FGGY'	20	19	1	2	486	0.0041	18	12133	0.0015	0.1795	0.111426
1802	'MRPL16'	7	6	1	1	487	0.002	6	12145	0.0004938	0.241	0.11156
1803	'MTA1'	7	7	0	1	487	0.002	6	12145	0.0004938	0.241	0.111576
1804	'TAS2R42'	7	7	0	1	487	0.002	6	12145	0.0004938	0.241	0.111627
1805	'DEFB135'	5	5	0	1	487	0.002	6	12145	0.0004938	0.241	0.111639
1806	'PES1'	18	18	0	2	486	0.0041	18	12133	0.0015	0.1795	0.111642
1807	'VRK1'	19	18	1	2	486	0.0041	17	12134	0.0014	0.1656	0.111712
1808	'MARVELD2'	17	14	3	2	486	0.0041	18	12133	0.0015	0.1795	0.11174
1809	'ILDR1'	20	19	1	2	486	0.0041	18	12133	0.0015	0.1795	0.111876
1810	'UBA3'	8	7	1	1	487	0.002	7	12144	0.0005761	0.2703	0.111941
1811	'SYT15'	6	6	0	1	487	0.002	6	12145	0.0004938	0.241	0.111966
1812	'BBS7'	19	14	5	2	486	0.0041	18	12133	0.0015	0.1795	0.111968
1813	'AZU1'	6	5	1	1	487	0.002	7	12144	0.0005761	0.2703	0.112034
1814	'RIC8A'	19	18	1	2	486	0.0041	18	12133	0.0015	0.1795	0.112096
1815	'KRT38'	15	14	1	2	486	0.0041	18	12133	0.0015	0.1795	0.112188
1816	'HCAR1'	7	6	1	1	487	0.002	7	12144	0.0005761	0.2703	0.11219
1817	'KRT86'	5	5	0	1	487	0.002	6	12145	0.0004938	0.241	0.112227
1818	'TMX1'	6	5	1	1	487	0.002	6	12145	0.0004938	0.241	0.112429
1819	'SYNGR4'	6	4	2	1	487	0.002	6	12145	0.0004938	0.241	0.112446
1820	'RAD51'	6	6	0	1	487	0.002	6	12145	0.0004938	0.241	0.112454
1821	'DEGS1'	7	5	2	1	487	0.002	6	12145	0.0004938	0.241	0.112605
1822	'CRHR2'	6	6	0	1	487	0.002	6	12145	0.0004938	0.241	0.112645
1823	'RTKN2'	18	15	3	2	486	0.0041	18	12133	0.0015	0.1795	0.112693
1824	'FAM111A'	19	14	5	2	486	0.0041	18	12133	0.0015	0.1795	0.11286
1825	'ADPRM'	7	6	1	1	487	0.002	6	12145	0.0004938	0.241	0.112936
1826	'DLGAP1'	17	17	0	2	486	0.0041	18	12133	0.0015	0.1795	0.112938
1827	'MATK'	7	7	0	1	487	0.002	6	12145	0.0004938	0.241	0.112984
1828	'TPM1'	7	6	1	1	487	0.002	6	12145	0.0004938	0.241	0.113093
1829	'AGTR1'	4	3	1	1	487	0.002	6	12145	0.0004938	0.241	0.113123
1830	'CD2BP2'	7	7	0	1	487	0.002	6	12145	0.0004938	0.241	0.113125
1831	'ZNF680'	17	13	4	2	486	0.0041	18	12133	0.0015	0.1795	0.113167
1832	'MAPK11'	7	7	0	1	487	0.002	6	12145	0.0004938	0.241	0.113178
1833	'MPND'	18	17	1	2	486	0.0041	18	12133	0.0015	0.1795	0.113201
1834	'ECHDC3'	6	5	1	1	487	0.002	6	12145	0.0004938	0.241	0.113271
1835	'OR6C70'	7	7	0	1	487	0.002	6	12145	0.0004938	0.241	0.113409
1836	'ACTL7B'	18	16	2	2	486	0.0041	18	12133	0.0015	0.1795	0.113539
1837	'KRT85'	7	7	0	1	487	0.002	6	12145	0.0004938	0.241	0.113573
1838	'LAPTM4A'	6	6	0	1	487	0.002	6	12145	0.0004938	0.241	0.113647
1839	'ITGA4'	31	28	3	3	485	0.0061	31	12120	0.0026	0.1424	0.11369
1840	'GTSF1'	7	5	2	1	487	0.002	6	12145	0.0004938	0.241	0.113697
1841	'TRAT1'	7	4	3	1	487	0.002	6	12145	0.0004938	0.241	0.113837
1842	'ATG10'	7	6	1	1	487	0.002	6	12145	0.0004938	0.241	0.113871
1843	'HIST1H2BC'	7	5	2	1	487	0.002	6	12145	0.0004938	0.241	0.11389
1844	'HK3'	32	31	1	3	485	0.0061	31	12120	0.0026	0.1424	0.11393
1845	'CLSTN1'	31	29	2	3	485	0.0061	32	12119	0.0026	0.1516	0.113965
1846	'SLC17A4'	20	18	2	2	486	0.0041	18	12133	0.0015	0.1795	0.114008
1847	'TM9SF2'	7	6	1	1	487	0.002	6	12145	0.0004938	0.241	0.114021
1848	'CYP26B1'	7	6	1	1	487	0.002	6	12145	0.0004938	0.241	0.114092
1849	'FAM162A'	7	6	1	1	487	0.002	6	12145	0.0004938	0.241	0.11415
1850	'SLC17A7'	10	9	1	1	487	0.002	7	12144	0.0005761	0.2703	0.114179
1851	'EVI5L'	7	7	0	1	487	0.002	6	12145	0.0004938	0.241	0.114332
1852	'DIAPH3'	34	30	4	3	485	0.0061	32	12119	0.0026	0.1516	0.114341
1853	'FLT4'	20	19	1	2	486	0.0041	18	12133	0.0015	0.1795	0.114509
1854	'RAPGEF2'	37	34	3	3	485	0.0061	32	12119	0.0026	0.1516	0.114778
1855	'OR5B2'	7	5	2	1	487	0.002	6	12145	0.0004938	0.241	0.114781
1856	'MAGI1'	33	33	0	3	485	0.0061	32	12119	0.0026	0.1516	0.114821
1857	'KAT6B'	43	40	3	4	484	0.0082	47	12104	0.0039	0.1333	0.114963
1858	'ECE2'	32	28	4	3	485	0.0061	32	12119	0.0026	0.1516	0.115033
1859	'FBXO41'	5	5	0	1	487	0.002	6	12145	0.0004938	0.241	0.115037
1860	'FAM96A'	6	6	0	1	487	0.002	6	12145	0.0004938	0.241	0.115078
1861	'TSPYL5'	6	6	0	1	487	0.002	6	12145	0.0004938	0.241	0.11509
1862	'TRIM29'	15	15	0	2	486	0.0041	18	12133	0.0015	0.1795	0.115099
1863	'MAP2K2'	7	6	1	1	487	0.002	6	12145	0.0004938	0.241	0.115203
1864	'HELZ2'	44	40	4	4	484	0.0082	48	12103	0.004	0.1403	0.115249
1865	'PPP1R26'	20	18	2	2	486	0.0041	18	12133	0.0015	0.1795	0.115305
1866	'ZNF529'	26	23	3	3	485	0.0061	32	12119	0.0026	0.1516	0.115376
1867	'TCAIM'	18	14	4	2	486	0.0041	18	12133	0.0015	0.1795	0.115452
1868	'NUDT9'	7	7	0	1	487	0.002	6	12145	0.0004938	0.241	0.115556
1869	'ZNF420'	20	19	1	2	486	0.0041	19	12132	0.0016	0.1936	0.115698
1870	'PPM1K'	6	6	0	1	487	0.002	6	12145	0.0004938	0.241	0.115714
1871	'PPP6R2'	33	32	1	3	485	0.0061	32	12119	0.0026	0.1516	0.115739
1872	'C8orf76'	8	7	1	1	487	0.002	6	12145	0.0004938	0.241	0.115868
1873	'OR6P1'	18	17	1	2	486	0.0041	18	12133	0.0015	0.1795	0.11589
1874	'CAPSL'	6	6	0	1	487	0.002	6	12145	0.0004938	0.241	0.116235
1875	'CWC25'	19	18	1	2	486	0.0041	18	12133	0.0015	0.1795	0.116357
1876	'AMPD1'	20	19	1	2	486	0.0041	18	12133	0.0015	0.1795	0.116374
1877	'ARHGAP9'	19	15	4	2	486	0.0041	18	12133	0.0015	0.1795	0.116412
1878	'OCEL1'	15	14	1	2	486	0.0041	18	12133	0.0015	0.1795	0.116577
1879	'FERMT2'	7	7	0	1	487	0.002	6	12145	0.0004938	0.241	0.116866
1880	'RNPS1'	7	6	1	1	487	0.002	6	12145	0.0004938	0.241	0.116932
1881	'VAV3'	20	19	1	2	486	0.0041	18	12133	0.0015	0.1795	0.116987
1882	'DSCC1'	6	5	1	1	487	0.002	6	12145	0.0004938	0.241	0.117078
1883	'ZDHHC13'	20	14	6	2	486	0.0041	18	12133	0.0015	0.1795	0.117134
1884	'PLA2G1B'	8	6	2	1	487	0.002	7	12144	0.0005761	0.2703	0.117185
1885	'AP1G1'	7	7	0	1	487	0.002	6	12145	0.0004938	0.241	0.117316
1886	'PDE3A'	19	17	2	2	486	0.0041	18	12133	0.0015	0.1795	0.117321
1887	'DAG1'	32	32	0	3	485	0.0061	32	12119	0.0026	0.1516	0.11747
1888	'MPL'	19	17	2	2	486	0.0041	18	12133	0.0015	0.1795	0.117868
1889	'ARHGAP15'	15	14	1	2	486	0.0041	18	12133	0.0015	0.1795	0.118043
1890	'C14orf39'	8	3	5	1	487	0.002	7	12144	0.0005761	0.2703	0.118188
1891	'TEX11'	8	8	0	1	487	0.002	7	12144	0.0005761	0.2703	0.118355
1892	'FAM45A'	8	8	0	1	487	0.002	7	12144	0.0005761	0.2703	0.118633
1893	'KRTCAP3'	7	7	0	1	487	0.002	7	12144	0.0005761	0.2703	0.118856
1894	'LPIN1'	33	32	1	3	485	0.0061	32	12119	0.0026	0.1516	0.118964
1895	'TCEANC2'	7	7	0	1	487	0.002	7	12144	0.0005761	0.2703	0.118966
1896	'FGFBP1'	8	8	0	1	487	0.002	7	12144	0.0005761	0.2703	0.119076
1897	'ENC1'	7	7	0	1	487	0.002	6	12145	0.0004938	0.241	0.119212
1898	'SGK1'	19	16	3	2	486	0.0041	18	12133	0.0015	0.1795	0.119281
1899	'PRSS3'	8	7	1	1	487	0.002	7	12144	0.0005761	0.2703	0.119317
1900	'APBB1IP'	20	19	1	2	486	0.0041	18	12133	0.0015	0.1795	0.119734
1901	'SH3PXD2A'	32	32	0	3	485	0.0061	32	12119	0.0026	0.1516	0.11988
1902	'CAPN2'	22	21	1	2	486	0.0041	20	12131	0.0016	0.2079	0.120027
1903	'HEXIM1'	8	8	0	1	487	0.002	7	12144	0.0005761	0.2703	0.120213
1904	'BOC'	22	19	3	2	486	0.0041	19	12132	0.0016	0.1936	0.120347
1905	'LCORL'	8	7	1	1	487	0.002	7	12144	0.0005761	0.2703	0.120396
1906	'CCDC11'	21	16	5	2	486	0.0041	18	12133	0.0015	0.1795	0.120423
1907	'SLC25A37'	7	7	0	1	487	0.002	7	12144	0.0005761	0.2703	0.120437
1908	'NPBWR2'	7	7	0	1	487	0.002	7	12144	0.0005761	0.2703	0.12056
1909	'ADAM20'	18	18	0	2	486	0.0041	18	12133	0.0015	0.1795	0.120713
1910	'SLC37A3'	21	19	2	2	486	0.0041	18	12133	0.0015	0.1795	0.120727
1911	'ZNF728'	21	20	1	2	486	0.0041	19	12132	0.0016	0.1936	0.120765
1912	'DNAJC22'	8	6	2	1	487	0.002	7	12144	0.0005761	0.2703	0.120769
1913	'SIGLEC1'	50	48	2	4	484	0.0082	49	12102	0.004	0.1474	0.120785
1914	'SYT10'	8	7	1	1	487	0.002	7	12144	0.0005761	0.2703	0.120829
1915	'AP3M2'	20	19	1	2	486	0.0041	18	12133	0.0015	0.1795	0.120864
1916	'IQCD'	7	7	0	1	487	0.002	7	12144	0.0005761	0.2703	0.121103
1917	'TP53'	8	8	0	1	487	0.002	7	12144	0.0005761	0.2703	0.121151
1918	'ENTHD1'	8	8	0	1	487	0.002	7	12144	0.0005761	0.2703	0.121198
1919	'CREG2'	8	8	0	1	487	0.002	7	12144	0.0005761	0.2703	0.121265
1920	'TAS1R1'	33	31	2	3	485	0.0061	33	12118	0.0027	0.1609	0.121367
1921	'PARS2'	16	15	1	2	486	0.0041	18	12133	0.0015	0.1795	0.121411
1922	'CYP4Z1'	20	20	0	2	486	0.0041	19	12132	0.0016	0.1936	0.121433
1923	'CA13'	8	7	1	1	487	0.002	7	12144	0.0005761	0.2703	0.121456
1924	'BMX'	7	7	0	1	487	0.002	7	12144	0.0005761	0.2703	0.121577
1925	'ODF3B'	8	7	1	1	487	0.002	7	12144	0.0005761	0.2703	0.121599
1926	'C6orf222'	9	8	1	1	487	0.002	7	12144	0.0005761	0.2703	0.121765
1927	'MTMR9'	20	19	1	2	486	0.0041	18	12133	0.0015	0.1795	0.121857
1928	'GTPBP1'	7	7	0	1	487	0.002	7	12144	0.0005761	0.2703	0.121862
1929	'CRELD1'	8	7	1	1	487	0.002	7	12144	0.0005761	0.2703	0.12193
1930	'OR5D14'	8	7	1	1	487	0.002	7	12144	0.0005761	0.2703	0.122184
1931	'HEY1'	8	7	1	1	487	0.002	7	12144	0.0005761	0.2703	0.122262
1932	'DOK7'	18	16	2	2	486	0.0041	19	12132	0.0016	0.1936	0.122298
1933	'ATP10D'	28	26	2	3	485	0.0061	32	12119	0.0026	0.1516	0.122335
1934	'PDE7A'	8	8	0	1	487	0.002	7	12144	0.0005761	0.2703	0.122439
1935	'LRP2BP'	8	8	0	1	487	0.002	7	12144	0.0005761	0.2703	0.12256
1936	'WDR81'	62	60	2	5	483	0.0102	66	12085	0.0054	0.1995	0.122877
1937	'MLXIPL'	17	15	2	2	486	0.0041	18	12133	0.0015	0.1795	0.123046
1938	'CCDC169'	9	8	1	1	487	0.002	7	12144	0.0005761	0.2703	0.123089
1939	'ZNF549'	20	19	1	2	486	0.0041	19	12132	0.0016	0.1936	0.123188
1940	'NR2F6'	8	8	0	1	487	0.002	7	12144	0.0005761	0.2703	0.123294
1941	'MOGS'	30	28	2	3	485	0.0061	33	12118	0.0027	0.1609	0.123388
1942	'IGFLR1'	20	15	5	2	486	0.0041	19	12132	0.0016	0.1936	0.123862
1943	'PNPT1'	20	19	1	2	486	0.0041	19	12132	0.0016	0.1936	0.123991
1944	'GRIN2D'	8	7	1	1	487	0.002	7	12144	0.0005761	0.2703	0.123994
1945	'KCNU1'	32	30	2	3	485	0.0061	33	12118	0.0027	0.1609	0.124051
1946	'TLCD2'	7	6	1	1	487	0.002	7	12144	0.0005761	0.2703	0.124146
1947	'PDK2'	8	8	0	1	487	0.002	7	12144	0.0005761	0.2703	0.124207
1948	'ZC2HC1B'	16	15	1	2	486	0.0041	19	12132	0.0016	0.1936	0.124318
1949	'GTF3A'	19	16	3	2	486	0.0041	19	12132	0.0016	0.1936	0.124353
1950	'CREBRF'	9	9	0	1	487	0.002	8	12143	0.0006584	0.2985	0.124498
1951	'MZF1'	16	15	1	2	486	0.0041	18	12133	0.0015	0.1795	0.124509
1952	'ZFP62'	58	55	3	0	488	0	64	12087	0.0053	0.1804	0.124541
1953	'KRT26'	7	7	0	1	487	0.002	7	12144	0.0005761	0.2703	0.124546
1954	'ZBED4'	21	20	1	2	486	0.0041	19	12132	0.0016	0.1936	0.124617
1955	'DIMT1'	8	5	3	1	487	0.002	7	12144	0.0005761	0.2703	0.124758
1956	'AIFM2'	7	6	1	1	487	0.002	7	12144	0.0005761	0.2703	0.124852
1957	'TMEM246'	8	7	1	1	487	0.002	7	12144	0.0005761	0.2703	0.124866
1958	'PHKA1'	20	20	0	2	486	0.0041	19	12132	0.0016	0.1936	0.124882
1959	'MRPL34'	8	7	1	1	487	0.002	7	12144	0.0005761	0.2703	0.124909
1960	'QRFP'	7	5	2	1	487	0.002	7	12144	0.0005761	0.2703	0.124928
1961	'CYP3A4'	18	16	2	2	486	0.0041	18	12133	0.0015	0.1795	0.124947
1962	'LIN7B'	5	5	0	1	487	0.002	7	12144	0.0005761	0.2703	0.125071
1963	'KCNA7'	8	6	2	1	487	0.002	7	12144	0.0005761	0.2703	0.125248
1964	'VPS45'	7	5	2	1	487	0.002	7	12144	0.0005761	0.2703	0.125308
1965	'KRT33B'	8	8	0	1	487	0.002	7	12144	0.0005761	0.2703	0.125328
1966	'TRPM7'	35	32	3	3	485	0.0061	33	12118	0.0027	0.1609	0.125334
1967	'OTX2'	8	8	0	1	487	0.002	7	12144	0.0005761	0.2703	0.125424
1968	'SLC7A6OS'	7	7	0	1	487	0.002	7	12144	0.0005761	0.2703	0.125484
1969	'ACER2'	8	7	1	1	487	0.002	7	12144	0.0005761	0.2703	0.125484
1970	'TRPM5'	21	19	2	2	486	0.0041	19	12132	0.0016	0.1936	0.125525
1971	'SMARCE1'	8	8	0	1	487	0.002	7	12144	0.0005761	0.2703	0.125531
1972	'KANSL1L'	29	27	2	3	485	0.0061	33	12118	0.0027	0.1609	0.125802
1973	'MPZL2'	7	7	0	1	487	0.002	7	12144	0.0005761	0.2703	0.125828
1974	'SETD4'	14	12	2	2	486	0.0041	19	12132	0.0016	0.1936	0.125831
1975	'CCDC64B'	8	6	2	1	487	0.002	7	12144	0.0005761	0.2703	0.125877
1976	'POTEF'	7	7	0	1	487	0.002	7	12144	0.0005761	0.2703	0.12593
1977	'HSD17B14'	8	7	1	1	487	0.002	7	12144	0.0005761	0.2703	0.126002
1978	'DNAJC30'	8	8	0	1	487	0.002	7	12144	0.0005761	0.2703	0.126095
1979	'SPATA6'	20	19	1	2	486	0.0041	19	12132	0.0016	0.1936	0.126137
1980	'LSS'	22	19	3	2	486	0.0041	19	12132	0.0016	0.1936	0.126184
1981	'PEMT'	8	7	1	1	487	0.002	7	12144	0.0005761	0.2703	0.126479
1982	'THOC1'	8	8	0	1	487	0.002	7	12144	0.0005761	0.2703	0.126631
1983	'EIF6'	6	6	0	1	487	0.002	7	12144	0.0005761	0.2703	0.126767
1984	'PC'	21	20	1	2	486	0.0041	19	12132	0.0016	0.1936	0.126862
1985	'LHB'	6	5	1	1	487	0.002	7	12144	0.0005761	0.2703	0.126873
1986	'CARHSP1'	7	4	3	1	487	0.002	7	12144	0.0005761	0.2703	0.127123
1987	'PDGFD'	8	8	0	1	487	0.002	7	12144	0.0005761	0.2703	0.127137
1988	'KIRREL2'	31	29	2	3	485	0.0061	33	12118	0.0027	0.1609	0.12723
1989	'LENG1'	8	8	0	1	487	0.002	7	12144	0.0005761	0.2703	0.127344
1990	'TVP23A'	7	6	1	1	487	0.002	7	12144	0.0005761	0.2703	0.127454
1991	'FAM174B'	7	6	1	1	487	0.002	7	12144	0.0005761	0.2703	0.127502
1992	'PIGA'	7	7	0	1	487	0.002	7	12144	0.0005761	0.2703	0.127518
1993	'TMEM131'	30	30	0	3	485	0.0061	33	12118	0.0027	0.1609	0.12752
1994	'ABTB1'	20	17	3	2	486	0.0041	19	12132	0.0016	0.1936	0.127557
1995	'PIH1D1'	7	7	0	1	487	0.002	7	12144	0.0005761	0.2703	0.127609
1996	'RCAN1'	8	8	0	1	487	0.002	7	12144	0.0005761	0.2703	0.12767
1997	'ILKAP'	7	7	0	1	487	0.002	7	12144	0.0005761	0.2703	0.127706
1998	'TEX36'	6	6	0	1	487	0.002	7	12144	0.0005761	0.2703	0.127757
1999	'CD109'	32	29	3	3	485	0.0061	33	12118	0.0027	0.1609	0.127768
[truncated: 16,504 more rows]
