# Supplementary material for: A case-control collapsing analysis identifies epilepsy genes implicated in trio sequencing studies focused on de novo mutations
Source: PLoS Genet. 2017 Nov 29;13(11):e1007104. doi: 10.1371/journal.pgen.1007104 (PMC5724893; doi:10.1371/journal.pgen.1007104)
Supplement: S4 Table — (XLSX) [file pgen.1007104.s004.xlsx]

## Sheet: Sheet1
SAMPLE ID	gender	sequencing type	exome sequencing kit	contributor	exome sequencing site	PUBMED ids where cases were previously published
epprnd21583afx1	male	Exome	Roche	Epilepsy Genetics Initiative	Institute for Genomic Medicine (Columbia/Center for Human Genetics (Duke)	SIBLING data published in 28102150
dukeepi3930egi1	female	Exome	Roche	Epilepsy Genetics Initiative	Institute for Genomic Medicine (Columbia/Center for Human Genetics (Duke)	Genetics in Medicine (under review)
isnd35324fk1	male	Exome	65MB	Epi4k Consoritium	Institute for Genomic Medicine (Columbia/Center for Human Genetics (Duke)	European Journal of Human Genetics (under review)
isnd28659aw1	male	Exome	65MB	Epi4k Consoritium	Institute for Genomic Medicine (Columbia/Center for Human Genetics (Duke)	European Journal of Human Genetics (under review)
lgsnd36210jc1	male	Exome	65MB	Epi4k Consoritium	Institute for Genomic Medicine (Columbia/Center for Human Genetics (Duke)	25262651, 2393411, European Journal of Human Genetics (under review)
isnd35907fs1	male	Exome	65MB	Epi4k Consoritium	Institute for Genomic Medicine (Columbia/Center for Human Genetics (Duke)	25262651, 2393411, European Journal of Human Genetics (under review)
isnd35845ek1	male	Exome	65MB	Epi4k Consoritium	Institute for Genomic Medicine (Columbia/Center for Human Genetics (Duke)	25262651, 2393411, European Journal of Human Genetics (under review)
lgsnd35817lb1	male	Exome	65MB	Epi4k Consoritium	Institute for Genomic Medicine (Columbia/Center for Human Genetics (Duke)	25262651, 2393411, European Journal of Human Genetics (under review)
isnd34144ew1	male	Exome	65MB	Epi4k Consoritium	Institute for Genomic Medicine (Columbia/Center for Human Genetics (Duke)	25262651, 2393411, European Journal of Human Genetics (under review)
lgsnd33014iu1	male	Exome	65MB	Epi4k Consoritium	Institute for Genomic Medicine (Columbia/Center for Human Genetics (Duke)	25262651, 2393411, European Journal of Human Genetics (under review)
isnd32065dv1	male	Exome	65MB	Epi4k Consoritium	Institute for Genomic Medicine (Columbia/Center for Human Genetics (Duke)	25262651, 2393411, European Journal of Human Genetics (under review)
lgsnd31533jo1	male	Exome	65MB	Epi4k Consoritium	Institute for Genomic Medicine (Columbia/Center for Human Genetics (Duke)	25262651, 2393411, European Journal of Human Genetics (under review)
lgsnd31529id1	male	Exome	65MB	Epi4k Consoritium	Institute for Genomic Medicine (Columbia/Center for Human Genetics (Duke)	25262651, 2393411, European Journal of Human Genetics (under review)
isnd31120cq1	male	Exome	65MB	Epi4k Consoritium	Institute for Genomic Medicine (Columbia/Center for Human Genetics (Duke)	25262651, 2393411, European Journal of Human Genetics (under review)
lgsnd30965jg1	male	Exome	65MB	Epi4k Consoritium	Institute for Genomic Medicine (Columbia/Center for Human Genetics (Duke)	25262651, 2393411, European Journal of Human Genetics (under review)
isnd30441cr1	male	Exome	65MB	Epi4k Consoritium	Institute for Genomic Medicine (Columbia/Center for Human Genetics (Duke)	25262651, 2393411, European Journal of Human Genetics (under review)
isnd30090dk1	male	Exome	65MB	Epi4k Consoritium	Institute for Genomic Medicine (Columbia/Center for Human Genetics (Duke)	25262651, 2393411, European Journal of Human Genetics (under review)
isnd30071cf1	male	Exome	65MB	Epi4k Consoritium	Institute for Genomic Medicine (Columbia/Center for Human Genetics (Duke)	25262651, 2393411, European Journal of Human Genetics (under review)
lgsnd29904ik1	male	Exome	65MB	Epi4k Consoritium	Institute for Genomic Medicine (Columbia/Center for Human Genetics (Duke)	25262651, 2393411, European Journal of Human Genetics (under review)
lgsnd29554gw1	male	Exome	65MB	Epi4k Consoritium	Institute for Genomic Medicine (Columbia/Center for Human Genetics (Duke)	25262651, 2393411, European Journal of Human Genetics (under review)
isnd29378bu1	male	Exome	65MB	Epi4k Consoritium	Institute for Genomic Medicine (Columbia/Center for Human Genetics (Duke)	25262651, 2393411, European Journal of Human Genetics (under review)
isnd29199bk1	male	Exome	65MB	Epi4k Consoritium	Institute for Genomic Medicine (Columbia/Center for Human Genetics (Duke)	25262651, 2393411, European Journal of Human Genetics (under review)
lgsnd29055hz1	male	Exome	65MB	Epi4k Consoritium	Institute for Genomic Medicine (Columbia/Center for Human Genetics (Duke)	25262651, 2393411, European Journal of Human Genetics (under review)
isnd27841ay1	male	Exome	65MB	Epi4k Consoritium	Institute for Genomic Medicine (Columbia/Center for Human Genetics (Duke)	25262651, 2393411, European Journal of Human Genetics (under review)
lgsnd27594hj1	male	Exome	65MB	Epi4k Consoritium	Institute for Genomic Medicine (Columbia/Center for Human Genetics (Duke)	25262651, 2393411, European Journal of Human Genetics (under review)
isnd27521bi1	male	Exome	65MB	Epi4k Consoritium	Institute for Genomic Medicine (Columbia/Center for Human Genetics (Duke)	25262651, 2393411, European Journal of Human Genetics (under review)
lgsnd25992hc1	male	Exome	65MB	Epi4k Consoritium	Institute for Genomic Medicine (Columbia/Center for Human Genetics (Duke)	25262651, 2393411, European Journal of Human Genetics (under review)
isnd24782s1	male	Exome	65MB	Epi4k Consoritium	Institute for Genomic Medicine (Columbia/Center for Human Genetics (Duke)	25262651, 2393411, European Journal of Human Genetics (under review)
isnd24539d1	male	Exome	65MB	Epi4k Consoritium	Institute for Genomic Medicine (Columbia/Center for Human Genetics (Duke)	25262651, 2393411, European Journal of Human Genetics (under review)
isnd24290af1	male	Exome	65MB	Epi4k Consoritium	Institute for Genomic Medicine (Columbia/Center for Human Genetics (Duke)	25262651, 2393411, European Journal of Human Genetics (under review)
lgsnd23319gi1	male	Exome	65MB	Epi4k Consoritium	Institute for Genomic Medicine (Columbia/Center for Human Genetics (Duke)	25262651, 2393411, European Journal of Human Genetics (under review)
lgsnd22752gg1	male	Exome	65MB	Epi4k Consoritium	Institute for Genomic Medicine (Columbia/Center for Human Genetics (Duke)	25262651, 2393411, European Journal of Human Genetics (under review)
isnd34639eo1	male	Exome	65MB	Epi4k Consoritium	Institute for Genomic Medicine (Columbia/Center for Human Genetics (Duke)	NOT PREVIOUSLY PUBLISHED
lgsnd35594ri1	male	Exome	65MB	Epi4k Consoritium	Institute for Genomic Medicine (Columbia/Center for Human Genetics (Duke)	NOT PREVIOUSLY PUBLISHED
lgsnd27970rl1	male	Exome	65MB	Epi4k Consoritium	Institute for Genomic Medicine (Columbia/Center for Human Genetics (Duke)	NOT PREVIOUSLY PUBLISHED
lgsnd25901rk1	male	Exome	65MB	Epi4k Consoritium	Institute for Genomic Medicine (Columbia/Center for Human Genetics (Duke)	NOT PREVIOUSLY PUBLISHED
isnd29549rm1	male	Exome	65MB	Epi4k Consoritium	Institute for Genomic Medicine (Columbia/Center for Human Genetics (Duke)	NOT PREVIOUSLY PUBLISHED
lgsnd30963rn1	male	Exome	65MB	Epi4k Consoritium	Institute for Genomic Medicine (Columbia/Center for Human Genetics (Duke)	NOT PREVIOUSLY PUBLISHED
isnd36867rj1	male	Exome	65MB	Epi4k Consoritium	Institute for Genomic Medicine (Columbia/Center for Human Genetics (Duke)	NOT PREVIOUSLY PUBLISHED
isnd34344rh1	male	Exome	65MB	Epi4k Consoritium	Institute for Genomic Medicine (Columbia/Center for Human Genetics (Duke)	NOT PREVIOUSLY PUBLISHED
lgsnd34816ku1	male	Exome	65MB	Epi4k Consoritium	Institute for Genomic Medicine (Columbia/Center for Human Genetics (Duke)	25262651, 2393411
lgsnd32289ju1	male	Exome	65MB	Epi4k Consoritium	Institute for Genomic Medicine (Columbia/Center for Human Genetics (Duke)	25262651, 2393411
lgsnd29125iz1	male	Exome	65MB	Epi4k Consoritium	Institute for Genomic Medicine (Columbia/Center for Human Genetics (Duke)	25262651, 2393411
isnd27732an1	male	Exome	65MB	Epi4k Consoritium	Institute for Genomic Medicine (Columbia/Center for Human Genetics (Duke)	25262651, 2393411
isnd25839z1	male	Exome	65MB	Epi4k Consoritium	Institute for Genomic Medicine (Columbia/Center for Human Genetics (Duke)	25262651, 2393411
isnd23231g1	male	Exome	65MB	Epi4k Consoritium	Institute for Genomic Medicine (Columbia/Center for Human Genetics (Duke)	25262651, 2393411
isnd23465h1	male	Exome	65MB	Epi4k Consoritium	Institute for Genomic Medicine (Columbia/Center for Human Genetics (Duke)	25262651, 2393411
isnd24005j1	male	Exome	65MB	Epi4k Consoritium	Institute for Genomic Medicine (Columbia/Center for Human Genetics (Duke)	25262651, 2393411
isnd24346p1	male	Exome	65MB	Epi4k Consoritium	Institute for Genomic Medicine (Columbia/Center for Human Genetics (Duke)	25262651, 2393411
isnd24470t1	male	Exome	65MB	Epi4k Consoritium	Institute for Genomic Medicine (Columbia/Center for Human Genetics (Duke)	25262651, 2393411
isnd25793ac1	male	Exome	65MB	Epi4k Consoritium	Institute for Genomic Medicine (Columbia/Center for Human Genetics (Duke)	25262651, 2393411
isnd27935ar1	male	Exome	65MB	Epi4k Consoritium	Institute for Genomic Medicine (Columbia/Center for Human Genetics (Duke)	25262651, 2393411
isnd28661av1	male	Exome	65MB	Epi4k Consoritium	Institute for Genomic Medicine (Columbia/Center for Human Genetics (Duke)	25262651, 2393411
isnd28699ax1	male	Exome	65MB	Epi4k Consoritium	Institute for Genomic Medicine (Columbia/Center for Human Genetics (Duke)	25262651, 2393411
isnd28895fp1	male	Exome	65MB	Epi4k Consoritium	Institute for Genomic Medicine (Columbia/Center for Human Genetics (Duke)	25262651, 2393411
isnd28982bc1	male	Exome	65MB	Epi4k Consoritium	Institute for Genomic Medicine (Columbia/Center for Human Genetics (Duke)	25262651, 2393411
isnd29126bj1	male	Exome	65MB	Epi4k Consoritium	Institute for Genomic Medicine (Columbia/Center for Human Genetics (Duke)	25262651, 2393411
isnd29258bl3	male	Exome	65MB	Epi4k Consoritium	Institute for Genomic Medicine (Columbia/Center for Human Genetics (Duke)	25262651, 2393411
isnd29305co1	male	Exome	65MB	Epi4k Consoritium	Institute for Genomic Medicine (Columbia/Center for Human Genetics (Duke)	25262651, 2393411
isnd29429es1	male	Exome	65MB	Epi4k Consoritium	Institute for Genomic Medicine (Columbia/Center for Human Genetics (Duke)	25262651, 2393411
isnd29866by3	male	Exome	65MB	Epi4k Consoritium	Institute for Genomic Medicine (Columbia/Center for Human Genetics (Duke)	25262651, 2393411
isnd30279ci1	male	Exome	65MB	Epi4k Consoritium	Institute for Genomic Medicine (Columbia/Center for Human Genetics (Duke)	25262651, 2393411
isnd30302ck1	male	Exome	65MB	Epi4k Consoritium	Institute for Genomic Medicine (Columbia/Center for Human Genetics (Duke)	25262651, 2393411
isnd30384cn1	male	Exome	65MB	Epi4k Consoritium	Institute for Genomic Medicine (Columbia/Center for Human Genetics (Duke)	25262651, 2393411
isnd30439cv1	male	Exome	65MB	Epi4k Consoritium	Institute for Genomic Medicine (Columbia/Center for Human Genetics (Duke)	25262651, 2393411
isnd30485cs1	male	Exome	65MB	Epi4k Consoritium	Institute for Genomic Medicine (Columbia/Center for Human Genetics (Duke)	25262651, 2393411
isnd30610cg1	male	Exome	65MB	Epi4k Consoritium	Institute for Genomic Medicine (Columbia/Center for Human Genetics (Duke)	25262651, 2393411
isnd30679cu1	male	Exome	65MB	Epi4k Consoritium	Institute for Genomic Medicine (Columbia/Center for Human Genetics (Duke)	25262651, 2393411
isnd30831dl1	male	Exome	65MB	Epi4k Consoritium	Institute for Genomic Medicine (Columbia/Center for Human Genetics (Duke)	25262651, 2393411
isnd30915as1	male	Exome	65MB	Epi4k Consoritium	Institute for Genomic Medicine (Columbia/Center for Human Genetics (Duke)	25262651, 2393411
isnd31134ba1	male	Exome	65MB	Epi4k Consoritium	Institute for Genomic Medicine (Columbia/Center for Human Genetics (Duke)	25262651, 2393411
isnd31192db1	male	Exome	65MB	Epi4k Consoritium	Institute for Genomic Medicine (Columbia/Center for Human Genetics (Duke)	25262651, 2393411
isnd31228dc1	male	Exome	65MB	Epi4k Consoritium	Institute for Genomic Medicine (Columbia/Center for Human Genetics (Duke)	25262651, 2393411
isnd31364df1	male	Exome	65MB	Epi4k Consoritium	Institute for Genomic Medicine (Columbia/Center for Human Genetics (Duke)	25262651, 2393411
isnd31602ds1	male	Exome	65MB	Epi4k Consoritium	Institute for Genomic Medicine (Columbia/Center for Human Genetics (Duke)	25262651, 2393411
isnd31821dn1	male	Exome	65MB	Epi4k Consoritium	Institute for Genomic Medicine (Columbia/Center for Human Genetics (Duke)	25262651, 2393411
isnd32132dw1	male	Exome	65MB	Epi4k Consoritium	Institute for Genomic Medicine (Columbia/Center for Human Genetics (Duke)	25262651, 2393411
isnd32641du1	male	Exome	65MB	Epi4k Consoritium	Institute for Genomic Medicine (Columbia/Center for Human Genetics (Duke)	25262651, 2393411
isnd32671ef1	male	Exome	65MB	Epi4k Consoritium	Institute for Genomic Medicine (Columbia/Center for Human Genetics (Duke)	25262651, 2393411
isnd33342ej1	male	Exome	65MB	Epi4k Consoritium	Institute for Genomic Medicine (Columbia/Center for Human Genetics (Duke)	25262651, 2393411
isnd33651ed1	male	Exome	65MB	Epi4k Consoritium	Institute for Genomic Medicine (Columbia/Center for Human Genetics (Duke)	25262651, 2393411
isnd34170dt1	male	Exome	65MB	Epi4k Consoritium	Institute for Genomic Medicine (Columbia/Center for Human Genetics (Duke)	25262651, 2393411
isnd34430aq1	male	Exome	65MB	Epi4k Consoritium	Institute for Genomic Medicine (Columbia/Center for Human Genetics (Duke)	25262651, 2393411
isnd35151fo1	male	Exome	65MB	Epi4k Consoritium	Institute for Genomic Medicine (Columbia/Center for Human Genetics (Duke)	25262651, 2393411
isnd35929gc1	male	Exome	65MB	Epi4k Consoritium	Institute for Genomic Medicine (Columbia/Center for Human Genetics (Duke)	25262651, 2393411
isnd35951fu1	male	Exome	65MB	Epi4k Consoritium	Institute for Genomic Medicine (Columbia/Center for Human Genetics (Duke)	25262651, 2393411
lgsnd23543gr1	male	Exome	65MB	Epi4k Consoritium	Institute for Genomic Medicine (Columbia/Center for Human Genetics (Duke)	25262651, 2393411
lgsnd23813gv1	male	Exome	65MB	Epi4k Consoritium	Institute for Genomic Medicine (Columbia/Center for Human Genetics (Duke)	25262651, 2393411
lgsnd23828gl1	male	Exome	65MB	Epi4k Consoritium	Institute for Genomic Medicine (Columbia/Center for Human Genetics (Duke)	25262651, 2393411
lgsnd24065go1	male	Exome	65MB	Epi4k Consoritium	Institute for Genomic Medicine (Columbia/Center for Human Genetics (Duke)	25262651, 2393411
lgsnd24070gk1	male	Exome	65MB	Epi4k Consoritium	Institute for Genomic Medicine (Columbia/Center for Human Genetics (Duke)	25262651, 2393411
lgsnd24471gn1	male	Exome	65MB	Epi4k Consoritium	Institute for Genomic Medicine (Columbia/Center for Human Genetics (Duke)	25262651, 2393411
lgsnd27497hi1	male	Exome	65MB	Epi4k Consoritium	Institute for Genomic Medicine (Columbia/Center for Human Genetics (Duke)	25262651, 2393411
lgsnd27637hk1	male	Exome	65MB	Epi4k Consoritium	Institute for Genomic Medicine (Columbia/Center for Human Genetics (Duke)	25262651, 2393411
lgsnd27682hl1	male	Exome	65MB	Epi4k Consoritium	Institute for Genomic Medicine (Columbia/Center for Human Genetics (Duke)	25262651, 2393411
lgsnd27753ha1	male	Exome	65MB	Epi4k Consoritium	Institute for Genomic Medicine (Columbia/Center for Human Genetics (Duke)	25262651, 2393411
lgsnd28027hw1	male	Exome	65MB	Epi4k Consoritium	Institute for Genomic Medicine (Columbia/Center for Human Genetics (Duke)	25262651, 2393411
lgsnd28245hq1	male	Exome	65MB	Epi4k Consoritium	Institute for Genomic Medicine (Columbia/Center for Human Genetics (Duke)	25262651, 2393411
lgsnd28402ip1	male	Exome	65MB	Epi4k Consoritium	Institute for Genomic Medicine (Columbia/Center for Human Genetics (Duke)	25262651, 2393411
lgsnd28432hu1	male	Exome	65MB	Epi4k Consoritium	Institute for Genomic Medicine (Columbia/Center for Human Genetics (Duke)	25262651, 2393411
lgsnd28509hr1	male	Exome	65MB	Epi4k Consoritium	Institute for Genomic Medicine (Columbia/Center for Human Genetics (Duke)	25262651, 2393411
lgsnd28633ht1	male	Exome	65MB	Epi4k Consoritium	Institute for Genomic Medicine (Columbia/Center for Human Genetics (Duke)	25262651, 2393411
lgsnd28840hf1	male	Exome	65MB	Epi4k Consoritium	Institute for Genomic Medicine (Columbia/Center for Human Genetics (Duke)	25262651, 2393411
lgsnd28949hx1	male	Exome	65MB	Epi4k Consoritium	Institute for Genomic Medicine (Columbia/Center for Human Genetics (Duke)	25262651, 2393411
lgsnd29146ic1	male	Exome	65MB	Epi4k Consoritium	Institute for Genomic Medicine (Columbia/Center for Human Genetics (Duke)	25262651, 2393411
lgsnd29374gh1	male	Exome	65MB	Epi4k Consoritium	Institute for Genomic Medicine (Columbia/Center for Human Genetics (Duke)	25262651, 2393411
lgsnd29446if1	male	Exome	65MB	Epi4k Consoritium	Institute for Genomic Medicine (Columbia/Center for Human Genetics (Duke)	25262651, 2393411
lgsnd29528ih1	male	Exome	65MB	Epi4k Consoritium	Institute for Genomic Medicine (Columbia/Center for Human Genetics (Duke)	25262651, 2393411
lgsnd29789ii1	male	Exome	65MB	Epi4k Consoritium	Institute for Genomic Medicine (Columbia/Center for Human Genetics (Duke)	25262651, 2393411
lgsnd29864it1	male	Exome	65MB	Epi4k Consoritium	Institute for Genomic Medicine (Columbia/Center for Human Genetics (Duke)	25262651, 2393411
lgsnd29958il1	male	Exome	65MB	Epi4k Consoritium	Institute for Genomic Medicine (Columbia/Center for Human Genetics (Duke)	25262651, 2393411
lgsnd30052je1	male	Exome	65MB	Epi4k Consoritium	Institute for Genomic Medicine (Columbia/Center for Human Genetics (Duke)	25262651, 2393411
lgsnd30133iq1	male	Exome	65MB	Epi4k Consoritium	Institute for Genomic Medicine (Columbia/Center for Human Genetics (Duke)	25262651, 2393411
lgsnd30241ir1	male	Exome	65MB	Epi4k Consoritium	Institute for Genomic Medicine (Columbia/Center for Human Genetics (Duke)	25262651, 2393411
lgsnd30378ix1	male	Exome	65MB	Epi4k Consoritium	Institute for Genomic Medicine (Columbia/Center for Human Genetics (Duke)	25262651, 2393411
lgsnd30383iv1	male	Exome	65MB	Epi4k Consoritium	Institute for Genomic Medicine (Columbia/Center for Human Genetics (Duke)	25262651, 2393411
lgsnd30631iw1	male	Exome	65MB	Epi4k Consoritium	Institute for Genomic Medicine (Columbia/Center for Human Genetics (Duke)	25262651, 2393411
lgsnd30864jf1	male	Exome	65MB	Epi4k Consoritium	Institute for Genomic Medicine (Columbia/Center for Human Genetics (Duke)	25262651, 2393411
lgsnd31059jh1	male	Exome	65MB	Epi4k Consoritium	Institute for Genomic Medicine (Columbia/Center for Human Genetics (Duke)	25262651, 2393411
lgsnd31650jv1	male	Exome	65MB	Epi4k Consoritium	Institute for Genomic Medicine (Columbia/Center for Human Genetics (Duke)	25262651, 2393411
lgsnd31664jn1	male	Exome	65MB	Epi4k Consoritium	Institute for Genomic Medicine (Columbia/Center for Human Genetics (Duke)	25262651, 2393411
lgsnd31959kb1	male	Exome	65MB	Epi4k Consoritium	Institute for Genomic Medicine (Columbia/Center for Human Genetics (Duke)	25262651, 2393411
lgsnd32239kg1	male	Exome	65MB	Epi4k Consoritium	Institute for Genomic Medicine (Columbia/Center for Human Genetics (Duke)	25262651, 2393411
lgsnd32265jt1	male	Exome	65MB	Epi4k Consoritium	Institute for Genomic Medicine (Columbia/Center for Human Genetics (Duke)	25262651, 2393411
lgsnd32340kk1	male	Exome	65MB	Epi4k Consoritium	Institute for Genomic Medicine (Columbia/Center for Human Genetics (Duke)	25262651, 2393411
lgsnd32552jy1	male	Exome	65MB	Epi4k Consoritium	Institute for Genomic Medicine (Columbia/Center for Human Genetics (Duke)	25262651, 2393411
lgsnd32763ke1	male	Exome	65MB	Epi4k Consoritium	Institute for Genomic Medicine (Columbia/Center for Human Genetics (Duke)	25262651, 2393411
lgsnd32890jl1	male	Exome	65MB	Epi4k Consoritium	Institute for Genomic Medicine (Columbia/Center for Human Genetics (Duke)	25262651, 2393411
lgsnd33323kc1	male	Exome	65MB	Epi4k Consoritium	Institute for Genomic Medicine (Columbia/Center for Human Genetics (Duke)	25262651, 2393411
lgsnd33346km1	male	Exome	65MB	Epi4k Consoritium	Institute for Genomic Medicine (Columbia/Center for Human Genetics (Duke)	25262651, 2393411
lgsnd34306ki1	male	Exome	65MB	Epi4k Consoritium	Institute for Genomic Medicine (Columbia/Center for Human Genetics (Duke)	25262651, 2393411
lgsnd34424kv1	male	Exome	65MB	Epi4k Consoritium	Institute for Genomic Medicine (Columbia/Center for Human Genetics (Duke)	25262651, 2393411
lgsnd34593kt1	male	Exome	65MB	Epi4k Consoritium	Institute for Genomic Medicine (Columbia/Center for Human Genetics (Duke)	25262651, 2393411
lgsnd35136ky1	male	Exome	65MB	Epi4k Consoritium	Institute for Genomic Medicine (Columbia/Center for Human Genetics (Duke)	25262651, 2393411
lgsnd35495kp1	male	Exome	65MB	Epi4k Consoritium	Institute for Genomic Medicine (Columbia/Center for Human Genetics (Duke)	25262651, 2393411
isnd29975cb1	male	Exome	65MB	Epi4k Consoritium	Institute for Genomic Medicine (Columbia/Center for Human Genetics (Duke)	25262651
isnd33789en1	male	Exome	65MB	Epi4k Consoritium	Institute for Genomic Medicine (Columbia/Center for Human Genetics (Duke)	NOT PREVIOUSLY PUBLISHED
isnd34551ro1	male	Exome	65MB	Epi4k Consoritium	Institute for Genomic Medicine (Columbia/Center for Human Genetics (Duke)	NOT PREVIOUSLY PUBLISHED
isnd35163fm1	male	Exome	65MB	Epi4k Consoritium	Institute for Genomic Medicine (Columbia/Center for Human Genetics (Duke)	NOT PREVIOUSLY PUBLISHED
lgsnd21693gf1	male	Exome	65MB	Epi4k Consoritium	Institute for Genomic Medicine (Columbia/Center for Human Genetics (Duke)	NOT PREVIOUSLY PUBLISHED
isnd36206fw1	female	Exome	65MB	Epi4k Consoritium	Institute for Genomic Medicine (Columbia/Center for Human Genetics (Duke)	25262651, 2393411, European Journal of Human Genetics (under review)
isnd35054fi1	female	Exome	65MB	Epi4k Consoritium	Institute for Genomic Medicine (Columbia/Center for Human Genetics (Duke)	25262651, 2393411, European Journal of Human Genetics (under review)
isnd34404fa1	female	Exome	65MB	Epi4k Consoritium	Institute for Genomic Medicine (Columbia/Center for Human Genetics (Duke)	25262651, 2393411, European Journal of Human Genetics (under review)
isnd34128ep1	female	Exome	65MB	Epi4k Consoritium	Institute for Genomic Medicine (Columbia/Center for Human Genetics (Duke)	25262651, 2393411, European Journal of Human Genetics (under review)
lgsnd33762kq1	female	Exome	65MB	Epi4k Consoritium	Institute for Genomic Medicine (Columbia/Center for Human Genetics (Duke)	25262651, 2393411, European Journal of Human Genetics (under review)
isnd33197eg1	female	Exome	65MB	Epi4k Consoritium	Institute for Genomic Medicine (Columbia/Center for Human Genetics (Duke)	25262651, 2393411, European Journal of Human Genetics (under review)
isnd32722cd1	female	Exome	65MB	Epi4k Consoritium	Institute for Genomic Medicine (Columbia/Center for Human Genetics (Duke)	25262651, 2393411, European Journal of Human Genetics (under review)
lgsnd32630ka1	female	Exome	65MB	Epi4k Consoritium	Institute for Genomic Medicine (Columbia/Center for Human Genetics (Duke)	25262651, 2393411, European Journal of Human Genetics (under review)
isnd32398dz1	female	Exome	65MB	Epi4k Consoritium	Institute for Genomic Medicine (Columbia/Center for Human Genetics (Duke)	25262651, 2393411, European Journal of Human Genetics (under review)
isnd32131ce1	female	Exome	65MB	Epi4k Consoritium	Institute for Genomic Medicine (Columbia/Center for Human Genetics (Duke)	25262651, 2393411, European Journal of Human Genetics (under review)
isnd31770cy1	female	Exome	65MB	Epi4k Consoritium	Institute for Genomic Medicine (Columbia/Center for Human Genetics (Duke)	25262651, 2393411, European Journal of Human Genetics (under review)
isnd31308de1	female	Exome	65MB	Epi4k Consoritium	Institute for Genomic Medicine (Columbia/Center for Human Genetics (Duke)	25262651, 2393411, European Journal of Human Genetics (under review)
isnd31305dd1	female	Exome	65MB	Epi4k Consoritium	Institute for Genomic Medicine (Columbia/Center for Human Genetics (Duke)	25262651, 2393411, European Journal of Human Genetics (under review)
isnd30629gb1	female	Exome	65MB	Epi4k Consoritium	Institute for Genomic Medicine (Columbia/Center for Human Genetics (Duke)	25262651, 2393411, European Journal of Human Genetics (under review)
isnd30431cp1	female	Exome	65MB	Epi4k Consoritium	Institute for Genomic Medicine (Columbia/Center for Human Genetics (Duke)	25262651, 2393411, European Journal of Human Genetics (under review)
lgsnd29394ie1	female	Exome	65MB	Epi4k Consoritium	Institute for Genomic Medicine (Columbia/Center for Human Genetics (Duke)	25262651, 2393411, European Journal of Human Genetics (under review)
lgsnd28881hv1	female	Exome	65MB	Epi4k Consoritium	Institute for Genomic Medicine (Columbia/Center for Human Genetics (Duke)	25262651, 2393411, European Journal of Human Genetics (under review)
isnd26087ad1	female	Exome	65MB	Epi4k Consoritium	Institute for Genomic Medicine (Columbia/Center for Human Genetics (Duke)	25262651, 2393411, European Journal of Human Genetics (under review)
isnd25070u1	female	Exome	65MB	Epi4k Consoritium	Institute for Genomic Medicine (Columbia/Center for Human Genetics (Duke)	25262651, 2393411, European Journal of Human Genetics (under review)
isnd35350fq1	female	Exome	65MB	Epi4k Consoritium	Institute for Genomic Medicine (Columbia/Center for Human Genetics (Duke)	NOT PREVIOUSLY PUBLISHED
isnd36107rd1	female	Exome	65MB	Epi4k Consoritium	Institute for Genomic Medicine (Columbia/Center for Human Genetics (Duke)	NOT PREVIOUSLY PUBLISHED
isnd36367fx1	female	Exome	65MB	Epi4k Consoritium	Institute for Genomic Medicine (Columbia/Center for Human Genetics (Duke)	25262651, 2393411
lgsnd29838ij1	female	Exome	65MB	Epi4k Consoritium	Institute for Genomic Medicine (Columbia/Center for Human Genetics (Duke)	25262651, 2393411
isnd21451b1	female	Exome	65MB	Epi4k Consoritium	Institute for Genomic Medicine (Columbia/Center for Human Genetics (Duke)	25262651, 2393411
isnd24704r1	female	Exome	65MB	Epi4k Consoritium	Institute for Genomic Medicine (Columbia/Center for Human Genetics (Duke)	25262651, 2393411
isnd25582x1	female	Exome	65MB	Epi4k Consoritium	Institute for Genomic Medicine (Columbia/Center for Human Genetics (Duke)	25262651, 2393411
isnd25606v1	female	Exome	65MB	Epi4k Consoritium	Institute for Genomic Medicine (Columbia/Center for Human Genetics (Duke)	25262651, 2393411
isnd26900ah1	female	Exome	65MB	Epi4k Consoritium	Institute for Genomic Medicine (Columbia/Center for Human Genetics (Duke)	25262651, 2393411
isnd26970ai1	female	Exome	65MB	Epi4k Consoritium	Institute for Genomic Medicine (Columbia/Center for Human Genetics (Duke)	25262651, 2393411
isnd27253al1	female	Exome	65MB	Epi4k Consoritium	Institute for Genomic Medicine (Columbia/Center for Human Genetics (Duke)	25262651, 2393411
isnd28478au1	female	Exome	65MB	Epi4k Consoritium	Institute for Genomic Medicine (Columbia/Center for Human Genetics (Duke)	25262651, 2393411
isnd29057be1	female	Exome	65MB	Epi4k Consoritium	Institute for Genomic Medicine (Columbia/Center for Human Genetics (Duke)	25262651, 2393411
isnd29292ca1	female	Exome	65MB	Epi4k Consoritium	Institute for Genomic Medicine (Columbia/Center for Human Genetics (Duke)	25262651, 2393411
isnd29319bo1	female	Exome	65MB	Epi4k Consoritium	Institute for Genomic Medicine (Columbia/Center for Human Genetics (Duke)	25262651, 2393411
isnd29352br1	female	Exome	65MB	Epi4k Consoritium	Institute for Genomic Medicine (Columbia/Center for Human Genetics (Duke)	25262651, 2393411
isnd29366bs1	female	Exome	65MB	Epi4k Consoritium	Institute for Genomic Medicine (Columbia/Center for Human Genetics (Duke)	25262651, 2393411
isnd29514bw1	female	Exome	65MB	Epi4k Consoritium	Institute for Genomic Medicine (Columbia/Center for Human Genetics (Duke)	25262651, 2393411
isnd29556k1	female	Exome	65MB	Epi4k Consoritium	Institute for Genomic Medicine (Columbia/Center for Human Genetics (Duke)	25262651, 2393411
isnd29844az1	female	Exome	65MB	Epi4k Consoritium	Institute for Genomic Medicine (Columbia/Center for Human Genetics (Duke)	25262651, 2393411
isnd29900bg1	female	Exome	65MB	Epi4k Consoritium	Institute for Genomic Medicine (Columbia/Center for Human Genetics (Duke)	25262651, 2393411
isnd30086ak1	female	Exome	65MB	Epi4k Consoritium	Institute for Genomic Medicine (Columbia/Center for Human Genetics (Duke)	25262651, 2393411
isnd30280cj1	female	Exome	65MB	Epi4k Consoritium	Institute for Genomic Medicine (Columbia/Center for Human Genetics (Duke)	25262651, 2393411
isnd30482dy1	female	Exome	65MB	Epi4k Consoritium	Institute for Genomic Medicine (Columbia/Center for Human Genetics (Duke)	25262651, 2393411
isnd30552ct1	female	Exome	65MB	Epi4k Consoritium	Institute for Genomic Medicine (Columbia/Center for Human Genetics (Duke)	25262651, 2393411
isnd30575cz1	female	Exome	65MB	Epi4k Consoritium	Institute for Genomic Medicine (Columbia/Center for Human Genetics (Duke)	25262651, 2393411
isnd31241dr1	female	Exome	65MB	Epi4k Consoritium	Institute for Genomic Medicine (Columbia/Center for Human Genetics (Duke)	25262651, 2393411
isnd31831do1	female	Exome	65MB	Epi4k Consoritium	Institute for Genomic Medicine (Columbia/Center for Human Genetics (Duke)	25262651, 2393411
isnd31899dq1	female	Exome	65MB	Epi4k Consoritium	Institute for Genomic Medicine (Columbia/Center for Human Genetics (Duke)	25262651, 2393411
isnd32121dj1	female	Exome	65MB	Epi4k Consoritium	Institute for Genomic Medicine (Columbia/Center for Human Genetics (Duke)	25262651, 2393411
isnd32241ec1	female	Exome	65MB	Epi4k Consoritium	Institute for Genomic Medicine (Columbia/Center for Human Genetics (Duke)	25262651, 2393411
isnd32464eb1	female	Exome	65MB	Epi4k Consoritium	Institute for Genomic Medicine (Columbia/Center for Human Genetics (Duke)	25262651, 2393411
isnd34077er1	female	Exome	65MB	Epi4k Consoritium	Institute for Genomic Medicine (Columbia/Center for Human Genetics (Duke)	25262651, 2393411
isnd34750fe1	female	Exome	65MB	Epi4k Consoritium	Institute for Genomic Medicine (Columbia/Center for Human Genetics (Duke)	25262651, 2393411
isnd34962fh1	female	Exome	65MB	Epi4k Consoritium	Institute for Genomic Medicine (Columbia/Center for Human Genetics (Duke)	25262651, 2393411
isnd34968fg1	female	Exome	65MB	Epi4k Consoritium	Institute for Genomic Medicine (Columbia/Center for Human Genetics (Duke)	25262651, 2393411
isnd35197fn1	female	Exome	65MB	Epi4k Consoritium	Institute for Genomic Medicine (Columbia/Center for Human Genetics (Duke)	25262651, 2393411
isnd36066fd1	female	Exome	65MB	Epi4k Consoritium	Institute for Genomic Medicine (Columbia/Center for Human Genetics (Duke)	25262651, 2393411
isnd36158fv1	female	Exome	65MB	Epi4k Consoritium	Institute for Genomic Medicine (Columbia/Center for Human Genetics (Duke)	25262651, 2393411
isnd36387fy1	female	Exome	65MB	Epi4k Consoritium	Institute for Genomic Medicine (Columbia/Center for Human Genetics (Duke)	25262651, 2393411
lgsnd24053gj1	female	Exome	65MB	Epi4k Consoritium	Institute for Genomic Medicine (Columbia/Center for Human Genetics (Duke)	25262651, 2393411
lgsnd24447gm1	female	Exome	65MB	Epi4k Consoritium	Institute for Genomic Medicine (Columbia/Center for Human Genetics (Duke)	25262651, 2393411
lgsnd24762gq1	female	Exome	65MB	Epi4k Consoritium	Institute for Genomic Medicine (Columbia/Center for Human Genetics (Duke)	25262651, 2393411
lgsnd25442gs1	female	Exome	65MB	Epi4k Consoritium	Institute for Genomic Medicine (Columbia/Center for Human Genetics (Duke)	25262651, 2393411
lgsnd25544gt1	female	Exome	65MB	Epi4k Consoritium	Institute for Genomic Medicine (Columbia/Center for Human Genetics (Duke)	25262651, 2393411
lgsnd26319gy1	female	Exome	65MB	Epi4k Consoritium	Institute for Genomic Medicine (Columbia/Center for Human Genetics (Duke)	25262651, 2393411
lgsnd27109hd1	female	Exome	65MB	Epi4k Consoritium	Institute for Genomic Medicine (Columbia/Center for Human Genetics (Duke)	25262651, 2393411
lgsnd27155he1	female	Exome	65MB	Epi4k Consoritium	Institute for Genomic Medicine (Columbia/Center for Human Genetics (Duke)	25262651, 2393411
lgsnd27345hh1	female	Exome	65MB	Epi4k Consoritium	Institute for Genomic Medicine (Columbia/Center for Human Genetics (Duke)	25262651, 2393411
lgsnd27952in1	female	Exome	65MB	Epi4k Consoritium	Institute for Genomic Medicine (Columbia/Center for Human Genetics (Duke)	25262651, 2393411
lgsnd28181hp1	female	Exome	65MB	Epi4k Consoritium	Institute for Genomic Medicine (Columbia/Center for Human Genetics (Duke)	25262651, 2393411
lgsnd28866hs1	female	Exome	65MB	Epi4k Consoritium	Institute for Genomic Medicine (Columbia/Center for Human Genetics (Duke)	25262651, 2393411
lgsnd29058ia1	female	Exome	65MB	Epi4k Consoritium	Institute for Genomic Medicine (Columbia/Center for Human Genetics (Duke)	25262651, 2393411
lgsnd29196ig1	female	Exome	65MB	Epi4k Consoritium	Institute for Genomic Medicine (Columbia/Center for Human Genetics (Duke)	25262651, 2393411
lgsnd30216iy1	female	Exome	65MB	Epi4k Consoritium	Institute for Genomic Medicine (Columbia/Center for Human Genetics (Duke)	25262651, 2393411
lgsnd30729js1	female	Exome	65MB	Epi4k Consoritium	Institute for Genomic Medicine (Columbia/Center for Human Genetics (Duke)	25262651, 2393411
lgsnd30798ja1	female	Exome	65MB	Epi4k Consoritium	Institute for Genomic Medicine (Columbia/Center for Human Genetics (Duke)	25262651, 2393411
lgsnd31063ji1	female	Exome	65MB	Epi4k Consoritium	Institute for Genomic Medicine (Columbia/Center for Human Genetics (Duke)	25262651, 2393411
lgsnd31153jj1	female	Exome	65MB	Epi4k Consoritium	Institute for Genomic Medicine (Columbia/Center for Human Genetics (Duke)	25262651, 2393411
lgsnd31159jd1	female	Exome	65MB	Epi4k Consoritium	Institute for Genomic Medicine (Columbia/Center for Human Genetics (Duke)	25262651, 2393411
lgsnd31867jq1	female	Exome	65MB	Epi4k Consoritium	Institute for Genomic Medicine (Columbia/Center for Human Genetics (Duke)	25262651, 2393411
lgsnd32727kd1	female	Exome	65MB	Epi4k Consoritium	Institute for Genomic Medicine (Columbia/Center for Human Genetics (Duke)	25262651, 2393411
lgsnd32802kf1	female	Exome	65MB	Epi4k Consoritium	Institute for Genomic Medicine (Columbia/Center for Human Genetics (Duke)	25262651, 2393411
lgsnd32879kj1	female	Exome	65MB	Epi4k Consoritium	Institute for Genomic Medicine (Columbia/Center for Human Genetics (Duke)	25262651, 2393411
lgsnd33064kh1	female	Exome	65MB	Epi4k Consoritium	Institute for Genomic Medicine (Columbia/Center for Human Genetics (Duke)	25262651, 2393411
lgsnd33590kn1	female	Exome	65MB	Epi4k Consoritium	Institute for Genomic Medicine (Columbia/Center for Human Genetics (Duke)	25262651, 2393411
lgsnd33706ko1	female	Exome	65MB	Epi4k Consoritium	Institute for Genomic Medicine (Columbia/Center for Human Genetics (Duke)	25262651, 2393411
lgsnd34131kr1	female	Exome	65MB	Epi4k Consoritium	Institute for Genomic Medicine (Columbia/Center for Human Genetics (Duke)	25262651, 2393411
lgsnd34164ks1	female	Exome	65MB	Epi4k Consoritium	Institute for Genomic Medicine (Columbia/Center for Human Genetics (Duke)	25262651, 2393411
lgsnd34500kx1	female	Exome	65MB	Epi4k Consoritium	Institute for Genomic Medicine (Columbia/Center for Human Genetics (Duke)	25262651, 2393411
lgsnd34528kz1	female	Exome	65MB	Epi4k Consoritium	Institute for Genomic Medicine (Columbia/Center for Human Genetics (Duke)	25262651, 2393411
isnd30709cw1	female	Exome	65MB	Epi4k Consoritium	Institute for Genomic Medicine (Columbia/Center for Human Genetics (Duke)	NOT PREVIOUSLY PUBLISHED
isnd35574eu1	female	Exome	65MB	Epi4k Consoritium	Institute for Genomic Medicine (Columbia/Center for Human Genetics (Duke)	NOT PREVIOUSLY PUBLISHED
lgsnd26363gz1	female	Exome	65MB	Epi4k Consoritium	Institute for Genomic Medicine (Columbia/Center for Human Genetics (Duke)	NOT PREVIOUSLY PUBLISHED
lgsnd29123ib1	female	Exome	65MB	Epi4k Consoritium	Institute for Genomic Medicine (Columbia/Center for Human Genetics (Duke)	NOT PREVIOUSLY PUBLISHED
isnd30373dm1	male	Genome	N/A	Epi4k Consoritium	Institute for Genomic Medicine (Columbia/Center for Human Genetics (Duke)	25262651, 2393411
isnd30377cm1	male	Genome	N/A	Epi4k Consoritium	Institute for Genomic Medicine (Columbia/Center for Human Genetics (Duke)	25262651, 2393411
sqc0022f7	female	Exome	65MB	seqclinic	Institute for Genomic Medicine (Columbia/Center for Human Genetics (Duke)	25590979
isnd32757ee1	male	Genome	N/A	Epi4k Consoritium	Institute for Genomic Medicine (Columbia/Center for Human Genetics (Duke)	25262651, 2393411
lgsnd31574jm1	male	Genome	N/A	Epi4k Consoritium	Institute for Genomic Medicine (Columbia/Center for Human Genetics (Duke)	25262651, 2393411
lgsnd31894jz1	male	Genome	N/A	Epi4k Consoritium	Institute for Genomic Medicine (Columbia/Center for Human Genetics (Duke)	25262651, 2393411
lgsnd32670kl1	male	Genome	N/A	Epi4k Consoritium	Institute for Genomic Medicine (Columbia/Center for Human Genetics (Duke)	25262651, 2393411
lgsnd36163lc1	male	Genome	N/A	Epi4k Consoritium	Institute for Genomic Medicine (Columbia/Center for Human Genetics (Duke)	25262651, 2393411
isnd39662aio1	male	Genome	N/A	Epi4k Consoritium	Institute for Genomic Medicine (Columbia/Center for Human Genetics (Duke)	25262651
lgsnd39606ajj1	male	Genome	N/A	Epi4k Consoritium	Institute for Genomic Medicine (Columbia/Center for Human Genetics (Duke)	25262651
lgsnd39471bhu1	male	Genome	N/A	Epi4k Consoritium	Institute for Genomic Medicine (Columbia/Center for Human Genetics (Duke)	NOT PREVIOUSLY PUBLISHED
isnd27474am1	female	Genome	N/A	Epi4k Consoritium	Institute for Genomic Medicine (Columbia/Center for Human Genetics (Duke)	25262651, 2393411
isnd31115da1	female	Genome	N/A	Epi4k Consoritium	Institute for Genomic Medicine (Columbia/Center for Human Genetics (Duke)	25262651, 2393411
isnd35575et1	female	Genome	N/A	Epi4k Consoritium	Institute for Genomic Medicine (Columbia/Center for Human Genetics (Duke)	25262651, 2393411
lgsnd32562jx1	female	Genome	N/A	Epi4k Consoritium	Institute for Genomic Medicine (Columbia/Center for Human Genetics (Duke)	25262651, 2393411
lgsepgp016251ahe1	female	Genome	N/A	Epi4k Consoritium	Institute for Genomic Medicine (Columbia/Center for Human Genetics (Duke)	25262651
lgsnd37189aji1	female	Genome	N/A	Epi4k Consoritium	Institute for Genomic Medicine (Columbia/Center for Human Genetics (Duke)	25262651
lgsnd38279bhd1	female	Genome	N/A	Epi4k Consoritium	Institute for Genomic Medicine (Columbia/Center for Human Genetics (Duke)	NOT PREVIOUSLY PUBLISHED
isnd29115bh1	female	Genome	N/A	Epi4k Consoritium	Institute for Genomic Medicine (Columbia/Center for Human Genetics (Duke)	NOT PREVIOUSLY PUBLISHED
isnd30102cl1	female	Genome	N/A	Epi4k Consoritium	Institute for Genomic Medicine (Columbia/Center for Human Genetics (Duke)	NOT PREVIOUSLY PUBLISHED
isnd32560ea1	male	Exome	Roche	Epi4k Consoritium	Institute for Genomic Medicine (Columbia/Center for Human Genetics (Duke)	European Journal of Human Genetics (under review)
isnd41293bgl1	male	Exome	Roche	Epi4k Consoritium	Institute for Genomic Medicine (Columbia/Center for Human Genetics (Duke)	European Journal of Human Genetics (under review)
isnd41239bgk1	male	Exome	Roche	Epi4k Consoritium	Institute for Genomic Medicine (Columbia/Center for Human Genetics (Duke)	European Journal of Human Genetics (under review)
lgsnd38188bhb1	male	Exome	Roche	Epi4k Consoritium	Institute for Genomic Medicine (Columbia/Center for Human Genetics (Duke)	European Journal of Human Genetics (under review)
isnd40144ahi1	male	Exome	Roche	Epi4k Consoritium	Institute for Genomic Medicine (Columbia/Center for Human Genetics (Duke)	25262651, European Journal of Human Genetics (under review)
isnd39001aib1	male	Exome	Roche	Epi4k Consoritium	Institute for Genomic Medicine (Columbia/Center for Human Genetics (Duke)	25262651, European Journal of Human Genetics (under review)
isnd38947ail1	male	Exome	Roche	Epi4k Consoritium	Institute for Genomic Medicine (Columbia/Center for Human Genetics (Duke)	25262651, European Journal of Human Genetics (under review)
lgsnd38656ajd1	male	Exome	Roche	Epi4k Consoritium	Institute for Genomic Medicine (Columbia/Center for Human Genetics (Duke)	25262651, European Journal of Human Genetics (under review)
lgsnd37535aja1	male	Exome	Roche	Epi4k Consoritium	Institute for Genomic Medicine (Columbia/Center for Human Genetics (Duke)	25262651, European Journal of Human Genetics (under review)
isnd37295ahr1	male	Exome	Roche	Epi4k Consoritium	Institute for Genomic Medicine (Columbia/Center for Human Genetics (Duke)	25262651, European Journal of Human Genetics (under review)
lgsnd38746bko1	male	Exome	Roche	Epi4k Consoritium	Institute for Genomic Medicine (Columbia/Center for Human Genetics (Duke)	NOT PREVIOUSLY PUBLISHED
isnd37996bke1	male	Exome	Roche	Epi4k Consoritium	Institute for Genomic Medicine (Columbia/Center for Human Genetics (Duke)	NOT PREVIOUSLY PUBLISHED
lgsnd37555aix1	male	Exome	Roche	Epi4k Consoritium	Institute for Genomic Medicine (Columbia/Center for Human Genetics (Duke)	25262651
lgsnd29877hg1	male	Exome	Roche	Epi4k Consoritium	Institute for Genomic Medicine (Columbia/Center for Human Genetics (Duke)	25262651
isnd37134ahn1	male	Exome	Roche	Epi4k Consoritium	Institute for Genomic Medicine (Columbia/Center for Human Genetics (Duke)	25262651
isnd37431ahq1	male	Exome	Roche	Epi4k Consoritium	Institute for Genomic Medicine (Columbia/Center for Human Genetics (Duke)	25262651
isnd37747ajk1	male	Exome	Roche	Epi4k Consoritium	Institute for Genomic Medicine (Columbia/Center for Human Genetics (Duke)	25262651
isnd37900aht1	male	Exome	Roche	Epi4k Consoritium	Institute for Genomic Medicine (Columbia/Center for Human Genetics (Duke)	25262651
isnd38309aia1	male	Exome	Roche	Epi4k Consoritium	Institute for Genomic Medicine (Columbia/Center for Human Genetics (Duke)	25262651
isnd38410aif1	male	Exome	Roche	Epi4k Consoritium	Institute for Genomic Medicine (Columbia/Center for Human Genetics (Duke)	25262651
isnd38461aii1	male	Exome	Roche	Epi4k Consoritium	Institute for Genomic Medicine (Columbia/Center for Human Genetics (Duke)	25262651
isnd38466aid1	male	Exome	Roche	Epi4k Consoritium	Institute for Genomic Medicine (Columbia/Center for Human Genetics (Duke)	25262651
isnd38558aie1	male	Exome	Roche	Epi4k Consoritium	Institute for Genomic Medicine (Columbia/Center for Human Genetics (Duke)	25262651
isnd38653aig1	male	Exome	Roche	Epi4k Consoritium	Institute for Genomic Medicine (Columbia/Center for Human Genetics (Duke)	25262651
isnd38768aim1	male	Exome	Roche	Epi4k Consoritium	Institute for Genomic Medicine (Columbia/Center for Human Genetics (Duke)	25262651
isnd38771ahv1	male	Exome	Roche	Epi4k Consoritium	Institute for Genomic Medicine (Columbia/Center for Human Genetics (Duke)	25262651
isnd39474ais1	male	Exome	Roche	Epi4k Consoritium	Institute for Genomic Medicine (Columbia/Center for Human Genetics (Duke)	25262651
isnd39695ain1	male	Exome	Roche	Epi4k Consoritium	Institute for Genomic Medicine (Columbia/Center for Human Genetics (Duke)	25262651
isnd39708ait1	male	Exome	Roche	Epi4k Consoritium	Institute for Genomic Medicine (Columbia/Center for Human Genetics (Duke)	25262651
isnd39838aiu1	male	Exome	Roche	Epi4k Consoritium	Institute for Genomic Medicine (Columbia/Center for Human Genetics (Duke)	25262651
lgsnd37855ajb1	male	Exome	Roche	Epi4k Consoritium	Institute for Genomic Medicine (Columbia/Center for Human Genetics (Duke)	25262651
lgsnd38132ajc1	male	Exome	Roche	Epi4k Consoritium	Institute for Genomic Medicine (Columbia/Center for Human Genetics (Duke)	25262651
lgsnd38344aje1	male	Exome	Roche	Epi4k Consoritium	Institute for Genomic Medicine (Columbia/Center for Human Genetics (Duke)	25262651
lgsnd38610ajf1	male	Exome	Roche	Epi4k Consoritium	Institute for Genomic Medicine (Columbia/Center for Human Genetics (Duke)	25262651
lgsnd38706ajg1	male	Exome	Roche	Epi4k Consoritium	Institute for Genomic Medicine (Columbia/Center for Human Genetics (Duke)	25262651
lgsnd40148ajl1	male	Exome	Roche	Epi4k Consoritium	Institute for Genomic Medicine (Columbia/Center for Human Genetics (Duke)	25262651
isnd28899bb1	male	Exome	Roche	Epi4k Consoritium	Institute for Genomic Medicine (Columbia/Center for Human Genetics (Duke)	NOT PREVIOUSLY PUBLISHED
isnd29006bd1	male	Exome	Roche	Epi4k Consoritium	Institute for Genomic Medicine (Columbia/Center for Human Genetics (Duke)	NOT PREVIOUSLY PUBLISHED
isnd40145bmz1	male	Exome	Roche	Epi4k Consoritium	Institute for Genomic Medicine (Columbia/Center for Human Genetics (Duke)	NOT PREVIOUSLY PUBLISHED
isnd40434bna1	male	Exome	Roche	Epi4k Consoritium	Institute for Genomic Medicine (Columbia/Center for Human Genetics (Duke)	NOT PREVIOUSLY PUBLISHED
isnd40833bde1	male	Exome	Roche	Epi4k Consoritium	Institute for Genomic Medicine (Columbia/Center for Human Genetics (Duke)	NOT PREVIOUSLY PUBLISHED
isnd40901bkr1	male	Exome	Roche	Epi4k Consoritium	Institute for Genomic Medicine (Columbia/Center for Human Genetics (Duke)	NOT PREVIOUSLY PUBLISHED
isnd41071bew1	male	Exome	Roche	Epi4k Consoritium	Institute for Genomic Medicine (Columbia/Center for Human Genetics (Duke)	NOT PREVIOUSLY PUBLISHED
isnd41141bez1	male	Exome	Roche	Epi4k Consoritium	Institute for Genomic Medicine (Columbia/Center for Human Genetics (Duke)	NOT PREVIOUSLY PUBLISHED
lgsnd39098bes1	male	Exome	Roche	Epi4k Consoritium	Institute for Genomic Medicine (Columbia/Center for Human Genetics (Duke)	NOT PREVIOUSLY PUBLISHED
lgsnd39452bev1	male	Exome	Roche	Epi4k Consoritium	Institute for Genomic Medicine (Columbia/Center for Human Genetics (Duke)	NOT PREVIOUSLY PUBLISHED
lgsnd40291bcy1	male	Exome	Roche	Epi4k Consoritium	Institute for Genomic Medicine (Columbia/Center for Human Genetics (Duke)	NOT PREVIOUSLY PUBLISHED
lgsnd40432bdb1	male	Exome	Roche	Epi4k Consoritium	Institute for Genomic Medicine (Columbia/Center for Human Genetics (Duke)	NOT PREVIOUSLY PUBLISHED
lgsnd41033bfq1	male	Exome	Roche	Epi4k Consoritium	Institute for Genomic Medicine (Columbia/Center for Human Genetics (Duke)	NOT PREVIOUSLY PUBLISHED
lgsnd41155bps1	male	Exome	Roche	Epi4k Consoritium	Institute for Genomic Medicine (Columbia/Center for Human Genetics (Duke)	NOT PREVIOUSLY PUBLISHED
isnd38114ahs1	male	Exome	Roche	Epi4k Consoritium	Institute for Genomic Medicine (Columbia/Center for Human Genetics (Duke)	NOT PREVIOUSLY PUBLISHED
lgsnd37384aiz1	male	Exome	Roche	Epi4k Consoritium	Institute for Genomic Medicine (Columbia/Center for Human Genetics (Duke)	NOT PREVIOUSLY PUBLISHED
isnd40547bhs1	female	Exome	Roche	Epi4k Consoritium	Institute for Genomic Medicine (Columbia/Center for Human Genetics (Duke)	European Journal of Human Genetics (under review)
isnd40292bda1	female	Exome	Roche	Epi4k Consoritium	Institute for Genomic Medicine (Columbia/Center for Human Genetics (Duke)	European Journal of Human Genetics (under review)
isnd40279bek1	female	Exome	Roche	Epi4k Consoritium	Institute for Genomic Medicine (Columbia/Center for Human Genetics (Duke)	European Journal of Human Genetics (under review)
lgsnd40363bhy1	female	Exome	Roche	Epi4k Consoritium	Institute for Genomic Medicine (Columbia/Center for Human Genetics (Duke)	European Journal of Human Genetics (under review)
isnd40021aiv1	female	Exome	Roche	Epi4k Consoritium	Institute for Genomic Medicine (Columbia/Center for Human Genetics (Duke)	25262651, European Journal of Human Genetics (under review)
isnd39531ahh1	female	Exome	Roche	Epi4k Consoritium	Institute for Genomic Medicine (Columbia/Center for Human Genetics (Duke)	25262651, European Journal of Human Genetics (under review)
isnd38667ahw1	female	Exome	Roche	Epi4k Consoritium	Institute for Genomic Medicine (Columbia/Center for Human Genetics (Duke)	25262651, European Journal of Human Genetics (under review)
isnd38644ahx1	female	Exome	Roche	Epi4k Consoritium	Institute for Genomic Medicine (Columbia/Center for Human Genetics (Duke)	25262651, European Journal of Human Genetics (under review)
lgsnd37816aiy1	female	Exome	Roche	Epi4k Consoritium	Institute for Genomic Medicine (Columbia/Center for Human Genetics (Duke)	25262651, European Journal of Human Genetics (under review)
isnd37023ahm1	female	Exome	Roche	Epi4k Consoritium	Institute for Genomic Medicine (Columbia/Center for Human Genetics (Duke)	25262651, European Journal of Human Genetics (under review)
isnd39930bmy1	female	Exome	Roche	Epi4k Consoritium	Institute for Genomic Medicine (Columbia/Center for Human Genetics (Duke)	NOT PREVIOUSLY PUBLISHED
lgsnd39270bcz1	female	Exome	Roche	Epi4k Consoritium	Institute for Genomic Medicine (Columbia/Center for Human Genetics (Duke)	NOT PREVIOUSLY PUBLISHED
isnd21475c1new	female	Exome	Roche	Epi4k Consoritium	Institute for Genomic Medicine (Columbia/Center for Human Genetics (Duke)	NOT PREVIOUSLY PUBLISHED
isnd37868ahy1	female	Exome	Roche	Epi4k Consoritium	Institute for Genomic Medicine (Columbia/Center for Human Genetics (Duke)	25262651
isepgp014670ahl1	female	Exome	Roche	Epi4k Consoritium	Institute for Genomic Medicine (Columbia/Center for Human Genetics (Duke)	25262651
isnd37357aiw1	female	Exome	Roche	Epi4k Consoritium	Institute for Genomic Medicine (Columbia/Center for Human Genetics (Duke)	25262651
isnd37447ahp1	female	Exome	Roche	Epi4k Consoritium	Institute for Genomic Medicine (Columbia/Center for Human Genetics (Duke)	25262651
isnd37548ahk1	female	Exome	Roche	Epi4k Consoritium	Institute for Genomic Medicine (Columbia/Center for Human Genetics (Duke)	25262651
isnd37656ahu1	female	Exome	Roche	Epi4k Consoritium	Institute for Genomic Medicine (Columbia/Center for Human Genetics (Duke)	25262651
isnd37815aho1	female	Exome	Roche	Epi4k Consoritium	Institute for Genomic Medicine (Columbia/Center for Human Genetics (Duke)	25262651
isnd38557ahj1	female	Exome	Roche	Epi4k Consoritium	Institute for Genomic Medicine (Columbia/Center for Human Genetics (Duke)	25262651
isnd38650aih1	female	Exome	Roche	Epi4k Consoritium	Institute for Genomic Medicine (Columbia/Center for Human Genetics (Duke)	25262651
isnd38835aik1	female	Exome	Roche	Epi4k Consoritium	Institute for Genomic Medicine (Columbia/Center for Human Genetics (Duke)	25262651
isnd38912aij1	female	Exome	Roche	Epi4k Consoritium	Institute for Genomic Medicine (Columbia/Center for Human Genetics (Duke)	25262651
isnd39196aiq1	female	Exome	Roche	Epi4k Consoritium	Institute for Genomic Medicine (Columbia/Center for Human Genetics (Duke)	25262651
isnd39284aip1	female	Exome	Roche	Epi4k Consoritium	Institute for Genomic Medicine (Columbia/Center for Human Genetics (Duke)	25262651
isnd39665ahz1	female	Exome	Roche	Epi4k Consoritium	Institute for Genomic Medicine (Columbia/Center for Human Genetics (Duke)	25262651
lgsnd39737ajh1	female	Exome	Roche	Epi4k Consoritium	Institute for Genomic Medicine (Columbia/Center for Human Genetics (Duke)	25262651
isnd34400fc4	female	Exome	Roche	Epi4k Consoritium	Institute for Genomic Medicine (Columbia/Center for Human Genetics (Duke)	NOT PREVIOUSLY PUBLISHED
isnd37977bkj1	female	Exome	Roche	Epi4k Consoritium	Institute for Genomic Medicine (Columbia/Center for Human Genetics (Duke)	NOT PREVIOUSLY PUBLISHED
isnd38016bkc1	female	Exome	Roche	Epi4k Consoritium	Institute for Genomic Medicine (Columbia/Center for Human Genetics (Duke)	NOT PREVIOUSLY PUBLISHED
isnd38128bkb1	female	Exome	Roche	Epi4k Consoritium	Institute for Genomic Medicine (Columbia/Center for Human Genetics (Duke)	NOT PREVIOUSLY PUBLISHED
isnd39260bcx1	female	Exome	Roche	Epi4k Consoritium	Institute for Genomic Medicine (Columbia/Center for Human Genetics (Duke)	NOT PREVIOUSLY PUBLISHED
isnd39395air1	female	Exome	Roche	Epi4k Consoritium	Institute for Genomic Medicine (Columbia/Center for Human Genetics (Duke)	NOT PREVIOUSLY PUBLISHED
isnd40262bcw1	female	Exome	Roche	Epi4k Consoritium	Institute for Genomic Medicine (Columbia/Center for Human Genetics (Duke)	NOT PREVIOUSLY PUBLISHED
isnd40459bnb1	female	Exome	Roche	Epi4k Consoritium	Institute for Genomic Medicine (Columbia/Center for Human Genetics (Duke)	NOT PREVIOUSLY PUBLISHED
lgsepgp016005bkp1	female	Exome	Roche	Epi4k Consoritium	Institute for Genomic Medicine (Columbia/Center for Human Genetics (Duke)	NOT PREVIOUSLY PUBLISHED
lgsnd36883ahf1	female	Exome	Roche	Epi4k Consoritium	Institute for Genomic Medicine (Columbia/Center for Human Genetics (Duke)	NOT PREVIOUSLY PUBLISHED
lgsnd37185bmw1	female	Exome	Roche	Epi4k Consoritium	Institute for Genomic Medicine (Columbia/Center for Human Genetics (Duke)	NOT PREVIOUSLY PUBLISHED
lgsnd40745bcv1	female	Exome	Roche	Epi4k Consoritium	Institute for Genomic Medicine (Columbia/Center for Human Genetics (Duke)	NOT PREVIOUSLY PUBLISHED
SQC0202F66	male	Exome	Roche	seqclinic	Institute for Genomic Medicine (Columbia/Center for Human Genetics (Duke)	25590979
lgsnd41061bfs1	female	Exome	Roche	Epi4k Consoritium	Institute for Genomic Medicine (Columbia/Center for Human Genetics (Duke)	NOT PREVIOUSLY PUBLISHED
lgsepgp015825ahc1	female	Exome	Roche	Epi4k Consoritium	Institute for Genomic Medicine (Columbia/Center for Human Genetics (Duke)	NOT PREVIOUSLY PUBLISHED
ep1901	male	Exome	50MB	Ann Poduri	Institute for Genomic Medicine (Columbia/Center for Human Genetics (Duke)	NOT PREVIOUSLY PUBLISHED
ep2201b	male	Exome	50MB	Ann Poduri	Institute for Genomic Medicine (Columbia/Center for Human Genetics (Duke)	NOT PREVIOUSLY PUBLISHED
ep2301b	male	Exome	50MB	Ann Poduri	Institute for Genomic Medicine (Columbia/Center for Human Genetics (Duke)	NOT PREVIOUSLY PUBLISHED
ep2601b	male	Exome	50MB	Ann Poduri	Institute for Genomic Medicine (Columbia/Center for Human Genetics (Duke)	26122718
ep2801b	male	Exome	50MB	Ann Poduri	Institute for Genomic Medicine (Columbia/Center for Human Genetics (Duke)	NOT PREVIOUSLY PUBLISHED
ep3301b	male	Exome	50MB	Ann Poduri	Institute for Genomic Medicine (Columbia/Center for Human Genetics (Duke)	NOT PREVIOUSLY PUBLISHED
ep3801	male	Exome	50MB	Ann Poduri	Institute for Genomic Medicine (Columbia/Center for Human Genetics (Duke)	NOT PREVIOUSLY PUBLISHED
ep3901a	male	Exome	50MB	Ann Poduri	Institute for Genomic Medicine (Columbia/Center for Human Genetics (Duke)	NOT PREVIOUSLY PUBLISHED
ep4701a	male	Exome	50MB	Ann Poduri	Institute for Genomic Medicine (Columbia/Center for Human Genetics (Duke)	26122718
ep5001	male	Exome	50MB	Ann Poduri	Institute for Genomic Medicine (Columbia/Center for Human Genetics (Duke)	NOT PREVIOUSLY PUBLISHED
ep5101	male	Exome	50MB	Ann Poduri	Institute for Genomic Medicine (Columbia/Center for Human Genetics (Duke)	NOT PREVIOUSLY PUBLISHED
ep5201	male	Exome	50MB	Ann Poduri	Institute for Genomic Medicine (Columbia/Center for Human Genetics (Duke)	NOT PREVIOUSLY PUBLISHED
ep2501b	female	Exome	50MB	Ann Poduri	Institute for Genomic Medicine (Columbia/Center for Human Genetics (Duke)	26122718
ep2701b	female	Exome	50MB	Ann Poduri	Institute for Genomic Medicine (Columbia/Center for Human Genetics (Duke)	NOT PREVIOUSLY PUBLISHED
ep2901b	female	Exome	50MB	Ann Poduri	Institute for Genomic Medicine (Columbia/Center for Human Genetics (Duke)	NOT PREVIOUSLY PUBLISHED
ep3001b	female	Exome	50MB	Ann Poduri	Institute for Genomic Medicine (Columbia/Center for Human Genetics (Duke)	NOT PREVIOUSLY PUBLISHED
ep3201b	female	Exome	50MB	Ann Poduri	Institute for Genomic Medicine (Columbia/Center for Human Genetics (Duke)	NOT PREVIOUSLY PUBLISHED
ep3401b	female	Exome	50MB	Ann Poduri	Institute for Genomic Medicine (Columbia/Center for Human Genetics (Duke)	NOT PREVIOUSLY PUBLISHED
ep4101a	female	Exome	50MB	Ann Poduri	Institute for Genomic Medicine (Columbia/Center for Human Genetics (Duke)	NOT PREVIOUSLY PUBLISHED
ep4201a	female	Exome	50MB	Ann Poduri	Institute for Genomic Medicine (Columbia/Center for Human Genetics (Duke)	NOT PREVIOUSLY PUBLISHED
ep4401a	female	Exome	50MB	Ann Poduri	Institute for Genomic Medicine (Columbia/Center for Human Genetics (Duke)	NOT PREVIOUSLY PUBLISHED
ep4901	female	Exome	50MB	Ann Poduri	Institute for Genomic Medicine (Columbia/Center for Human Genetics (Duke)	NOT PREVIOUSLY PUBLISHED
ep5301	female	Exome	50MB	Ann Poduri	Institute for Genomic Medicine (Columbia/Center for Human Genetics (Duke)	NOT PREVIOUSLY PUBLISHED
pod004301	female	Exome	Roche	Ann Poduri	Institute for Genomic Medicine (Columbia/Center for Human Genetics (Duke)	28133863
sqc0062f19	female	Exome	Roche	seqclinic	Institute for Genomic Medicine (Columbia/Center for Human Genetics (Duke)	25590979
sqc0462f148	female	Exome	Roche	seqclinic	Institute for Genomic Medicine (Columbia/Center for Human Genetics (Duke)	NOT PREVIOUSLY PUBLISHED
EGI0251B1	male	Exome	50MB	Epilepsy Genetics Initiative	UCLA	Genetics in Medicine (under review)
EGI0149R1	male	Exome	AgilentCRE	Epilepsy Genetics Initiative	GeneDx	Genetics in Medicine (under review)
EGI0362B1	male	Exome	AgilentCRE	Epilepsy Genetics Initiative	GeneDx	Genetics in Medicine (under review)
EGI03650Q1	male	Exome	AgilentCRE	Epilepsy Genetics Initiative	GeneDx	Genetics in Medicine (under review)
EGI05825P1	male	Exome	AgilentCRE	Epilepsy Genetics Initiative	GeneDx	Genetics in Medicine (under review)
EGI05828Q1	male	Exome	AgilentCRE	Epilepsy Genetics Initiative	GeneDx	Genetics in Medicine (under review)
EGI05837T1	male	Exome	AgilentCRE	Epilepsy Genetics Initiative	GeneDx	Genetics in Medicine (under review)
EGI0368G1	male	Exome	AgilentCRE	Epilepsy Genetics Initiative	GeneDx	NOT PREVIOUSLY PUBLISHED
EGI05816M1	male	Exome	AgilentV4	Epilepsy Genetics Initiative	GeneDx	NOT PREVIOUSLY PUBLISHED
EGI071024I1	male	Exome	AgilentV4	Epilepsy Genetics Initiative	GeneDx	NOT PREVIOUSLY PUBLISHED
EGI07103C1	male	Exome	AgilentV4	Epilepsy Genetics Initiative	GeneDx	NOT PREVIOUSLY PUBLISHED
EGI0123H1	female	Exome	AgilentV4	Epilepsy Genetics Initiative	GeneDx	NOT PREVIOUSLY PUBLISHED
EGI05818O1	female	Exome	AgilentV4	Epilepsy Genetics Initiative	GeneDx	NOT PREVIOUSLY PUBLISHED
EGI07109B1	female	Exome	AgilentV4	Epilepsy Genetics Initiative	GeneDx	NOT PREVIOUSLY PUBLISHED
EGI05813D1	female	Exome	AgilentV5UTR	Epilepsy Genetics Initiative	Columbia	NOT PREVIOUSLY PUBLISHED
EGI03643I1	male	Exome	RocheV2	Epilepsy Genetics Initiative	Baylor	NOT PREVIOUSLY PUBLISHED
EGI03637H1	female	Exome	RocheV2	Epilepsy Genetics Initiative	Baylor	NOT PREVIOUSLY PUBLISHED
EGI03631N1	female	Exome	AgilentCRE	Epilepsy Genetics Initiative	GeneDx	Genetics in Medicine (under review)
EGI05819E4	female	Exome	AgilentCRE	Epilepsy Genetics Initiative	GeneDx	Genetics in Medicine (under review)
EGI0135P1	female	Exome	AgilentCRE	Epilepsy Genetics Initiative	GeneDx	Genetics in Medicine (under review)
EGI0141L1	female	Exome	AgilentCRE	Epilepsy Genetics Initiative	GeneDx	Genetics in Medicine (under review)
EGI04728I1	female	Exome	AgilentCRE	Epilepsy Genetics Initiative	GeneDx	Genetics in Medicine (under review)
EGI05831R1	female	Exome	AgilentCRE	Epilepsy Genetics Initiative	GeneDx	Genetics in Medicine (under review)
EGI071012E1	male	Exome	AgilentV4	Epilepsy Genetics Initiative	GeneDx	Genetics in Medicine (under review)
EGI014B1	male	Exome	AgilentV4	Epilepsy Genetics Initiative	GeneDx	Genetics in Medicine (under review)
EGI071015F1	male	Exome	AgilentV4	Epilepsy Genetics Initiative	GeneDx	Genetics in Medicine (under review)
EGI071018G1	male	Exome	AgilentV4	Epilepsy Genetics Initiative	GeneDx	Genetics in Medicine (under review)
EGI0120G1	female	Exome	AgilentV4	Epilepsy Genetics Initiative	GeneDx	Genetics in Medicine (under review)
EGI0255A1	female	Exome	AgilentV4	Epilepsy Genetics Initiative	GeneDx	Genetics in Medicine (under review)
EGI0581A1	female	Exome	AgilentV4	Epilepsy Genetics Initiative	GeneDx	Genetics in Medicine (under review)
EGI07106A1	female	Exome	AgilentV4	Epilepsy Genetics Initiative	GeneDx	Genetics in Medicine (under review)
EGI0113E1	female	Exome	AgilentV4	Epilepsy Genetics Initiative	GeneDx	Genetics in Medicine (under review)
EGI07101D1	female	Exome	AgilentV4	Epilepsy Genetics Initiative	GeneDx	Genetics in Medicine (under review)
EGI0363C1	female	Exome	AgilentV5	Epilepsy Genetics Initiative	CHOP	Genetics in Medicine (under review)
EGI0126I1	male	Exome	AgilentV5UTR	Epilepsy Genetics Initiative	Columbia	Genetics in Medicine (under review)
EGI0129J1	female	Exome	AgilentV5UTR	Epilepsy Genetics Initiative	Columbia	Genetics in Medicine (under review)
EGI0152O1	female	Exome	AgilentV5UTR	Epilepsy Genetics Initiative	Columbia	Genetics in Medicine (under review)
EGI05840F1	male	Exome	IDTERPv1	Epilepsy Genetics Initiative	Ambry	Genetics in Medicine (under review)
EGI0361A1	female	Exome	IDTERPv1	Epilepsy Genetics Initiative	Ambry	Genetics in Medicine (under review)
EGI0162AC1	male	Exome	IlluminaExpanded	Epilepsy Genetics Initiative	Other	Genetics in Medicine (under review)
EGI0364D1	female	Exome	RocheV2	Epilepsy Genetics Initiative	Ambry	Genetics in Medicine (under review)
eeit043Nbzw1	male	Exome	50MBv4	Renzo Guerrini	BGI	NOT PREVIOUSLY PUBLISHED
eeit093Nbzx1	male	Exome	50MBv4	Renzo Guerrini	BGI	NOT PREVIOUSLY PUBLISHED
eeit1117Lcak1	male	Exome	50MBv4	Renzo Guerrini	BGI	NOT PREVIOUSLY PUBLISHED
eeit1675Ncam1	male	Exome	50MBv4	Renzo Guerrini	BGI	NOT PREVIOUSLY PUBLISHED
eeit273Mbzz1	male	Exome	50MBv4	Renzo Guerrini	BGI	NOT PREVIOUSLY PUBLISHED
eeit574Lcad1	male	Exome	50MBv4	Renzo Guerrini	BGI	NOT PREVIOUSLY PUBLISHED
eeit858Lcaf1	male	Exome	50MBv4	Renzo Guerrini	BGI	NOT PREVIOUSLY PUBLISHED
eeit994Lcai1	male	Exome	50MBv4	Renzo Guerrini	BGI	NOT PREVIOUSLY PUBLISHED
eeit001Nbzv1	female	Exome	50MBv4	Renzo Guerrini	BGI	NOT PREVIOUSLY PUBLISHED
eeit035Pbzt1	female	Exome	50MBv4	Renzo Guerrini	BGI	NOT PREVIOUSLY PUBLISHED
eeit1026Mbzs4	female	Exome	50MBv4	Renzo Guerrini	BGI	NOT PREVIOUSLY PUBLISHED
eeit1086Lcaj1	female	Exome	50MBv4	Renzo Guerrini	BGI	NOT PREVIOUSLY PUBLISHED
eeit1434Ncal1	female	Exome	50MBv4	Renzo Guerrini	BGI	NOT PREVIOUSLY PUBLISHED
eeit226Gbzy1	female	Exome	50MBv4	Renzo Guerrini	BGI	NOT PREVIOUSLY PUBLISHED
eeit284Lcaa1	female	Exome	50MBv4	Renzo Guerrini	BGI	NOT PREVIOUSLY PUBLISHED
eeit360Lcab1	female	Exome	50MBv4	Renzo Guerrini	BGI	NOT PREVIOUSLY PUBLISHED
eeit565Kcac1	female	Exome	50MBv4	Renzo Guerrini	BGI	27521439
eeit596Ncae1	female	Exome	50MBv4	Renzo Guerrini	BGI	NOT PREVIOUSLY PUBLISHED
eeit878Kbzu1	female	Exome	50MBv4	Renzo Guerrini	BGI	NOT PREVIOUSLY PUBLISHED
eeit933Lcag1	female	Exome	50MBv4	Renzo Guerrini	BGI	NOT PREVIOUSLY PUBLISHED
eeit955Lcah1	female	Exome	50MBv4	Renzo Guerrini	BGI	NOT PREVIOUSLY PUBLISHED
res747774l1	male	Exome	50MB	EuroEPINOMICS-RES Consortium	Wellcome Trust Sanger Institute	25262651, European Journal of Human Genetics (under review)
res733456i1	male	Exome	50MB	EuroEPINOMICS-RES Consortium	Wellcome Trust Sanger Institute	25262651, European Journal of Human Genetics (under review)
res731439q1	male	Exome	50MB	EuroEPINOMICS-RES Consortium	Wellcome Trust Sanger Institute	25262651, European Journal of Human Genetics (under review)
res731410o1	male	Exome	50MB	EuroEPINOMICS-RES Consortium	Wellcome Trust Sanger Institute	25262651, European Journal of Human Genetics (under review)
res731372n1	male	Exome	50MB	EuroEPINOMICS-RES Consortium	Wellcome Trust Sanger Institute	25262651, European Journal of Human Genetics (under review)
res603883c1	male	Exome	50MB	EuroEPINOMICS-RES Consortium	Wellcome Trust Sanger Institute	25262651, European Journal of Human Genetics (under review)
res555924a1	male	Exome	50MB	EuroEPINOMICS-RES Consortium	Wellcome Trust Sanger Institute	25262651, European Journal of Human Genetics (under review)
res1208982ai1	male	Exome	50MB	EuroEPINOMICS-RES Consortium	Wellcome Trust Sanger Institute	European Journal of Human Genetics (under review)
res1205004ag1	male	Exome	50MB	EuroEPINOMICS-RES Consortium	Wellcome Trust Sanger Institute	European Journal of Human Genetics (under review)
res1204969al1	male	Exome	50MB	EuroEPINOMICS-RES Consortium	Wellcome Trust Sanger Institute	European Journal of Human Genetics (under review)
res1204678ac1	male	Exome	50MB	EuroEPINOMICS-RES Consortium	Wellcome Trust Sanger Institute	European Journal of Human Genetics (under review)
res1204325ah1	male	Exome	50MB	EuroEPINOMICS-RES Consortium	Wellcome Trust Sanger Institute	European Journal of Human Genetics (under review)
res1199528aa1	male	Exome	50MB	EuroEPINOMICS-RES Consortium	Wellcome Trust Sanger Institute	European Journal of Human Genetics (under review)
res1196583ak1	male	Exome	50MB	EuroEPINOMICS-RES Consortium	Wellcome Trust Sanger Institute	European Journal of Human Genetics (under review)
res1196575ar1	male	Exome	50MB	EuroEPINOMICS-RES Consortium	Wellcome Trust Sanger Institute	European Journal of Human Genetics (under review)
res1128544aw1	male	Exome	50MB	EuroEPINOMICS-RES Consortium	Wellcome Trust Sanger Institute	European Journal of Human Genetics (under review)
res1128318y1	male	Exome	50MB	EuroEPINOMICS-RES Consortium	Wellcome Trust Sanger Institute	European Journal of Human Genetics (under review)
res1128067w1	male	Exome	50MB	EuroEPINOMICS-RES Consortium	Wellcome Trust Sanger Institute	European Journal of Human Genetics (under review)
res1123675av1	male	Exome	50MB	EuroEPINOMICS-RES Consortium	Wellcome Trust Sanger Institute	European Journal of Human Genetics (under review)
res753111g1	male	Exome	50MB	EuroEPINOMICS-RES Consortium	Wellcome Trust Sanger Institute	NOT PREVIOUSLY PUBLISHED
res1123536x1	male	Exome	50MB	EuroEPINOMICS-RES Consortium	Wellcome Trust Sanger Institute	European Journal of Human Genetics (under review)
res1125505v1	male	Exome	50MB	EuroEPINOMICS-RES Consortium	Wellcome Trust Sanger Institute	European Journal of Human Genetics (under review)
res603737f1	male	Exome	50MB	EuroEPINOMICS-RES Consortium	Wellcome Trust Sanger Institute	25262651, European Journal of Human Genetics (under review)
res733459j1	male	Exome	50MB	EuroEPINOMICS-RES Consortium	Wellcome Trust Sanger Institute	25262651, European Journal of Human Genetics (under review)
res1202142aq1	male	Exome	50MB	EuroEPINOMICS-RES Consortium	Wellcome Trust Sanger Institute	European Journal of Human Genetics (under review)
res753116h1	female	Exome	50MB	EuroEPINOMICS-RES Consortium	Wellcome Trust Sanger Institute	25262651, European Journal of Human Genetics (under review)
res731473s1	female	Exome	50MB	EuroEPINOMICS-RES Consortium	Wellcome Trust Sanger Institute	25262651, European Journal of Human Genetics (under review)
res603777d1	female	Exome	50MB	EuroEPINOMICS-RES Consortium	Wellcome Trust Sanger Institute	25262651, European Journal of Human Genetics (under review)
res1209225ad1	female	Exome	50MB	EuroEPINOMICS-RES Consortium	Wellcome Trust Sanger Institute	European Journal of Human Genetics (under review)
res1206237am1	female	Exome	50MB	EuroEPINOMICS-RES Consortium	Wellcome Trust Sanger Institute	European Journal of Human Genetics (under review)
res1205011ae1	female	Exome	50MB	EuroEPINOMICS-RES Consortium	Wellcome Trust Sanger Institute	European Journal of Human Genetics (under review)
res1204996aj1	female	Exome	50MB	EuroEPINOMICS-RES Consortium	Wellcome Trust Sanger Institute	European Journal of Human Genetics (under review)
res1204679an1	female	Exome	50MB	EuroEPINOMICS-RES Consortium	Wellcome Trust Sanger Institute	European Journal of Human Genetics (under review)
res1196574as1	female	Exome	50MB	EuroEPINOMICS-RES Consortium	Wellcome Trust Sanger Institute	European Journal of Human Genetics (under review)
res1128265z1	female	Exome	50MB	EuroEPINOMICS-RES Consortium	Wellcome Trust Sanger Institute	European Journal of Human Genetics (under review)
res1128199ab1	female	Exome	50MB	EuroEPINOMICS-RES Consortium	Wellcome Trust Sanger Institute	European Journal of Human Genetics (under review)
res1127978at1	female	Exome	50MB	EuroEPINOMICS-RES Consortium	Wellcome Trust Sanger Institute	European Journal of Human Genetics (under review)
res556515b4	female	Exome	50MB	EuroEPINOMICS-RES Consortium	Wellcome Trust Sanger Institute	European Journal of Human Genetics (under review)
res731489p1	female	Exome	50MB	EuroEPINOMICS-RES Consortium	Wellcome Trust Sanger Institute	NOT PREVIOUSLY PUBLISHED
res731373m1	female	Exome	50MB	EuroEPINOMICS-RES Consortium	Wellcome Trust Sanger Institute	NOT PREVIOUSLY PUBLISHED
res1204959af1	female	Exome	50MB	EuroEPINOMICS-RES Consortium	Wellcome Trust Sanger Institute	NOT PREVIOUSLY PUBLISHED
res1201424ay1	female	Exome	50MB	EuroEPINOMICS-RES Consortium	Wellcome Trust Sanger Institute	NOT PREVIOUSLY PUBLISHED
res747683k4	female	Exome	50MB	EuroEPINOMICS-RES Consortium	Wellcome Trust Sanger Institute	NOT PREVIOUSLY PUBLISHED
res603801e1	female	Exome	50MB	EuroEPINOMICS-RES Consortium	Wellcome Trust Sanger Institute	25262651, European Journal of Human Genetics (under review)
res731413t1	female	Exome	50MB	EuroEPINOMICS-RES Consortium	Wellcome Trust Sanger Institute	25262651, European Journal of Human Genetics (under review)
res731417r1	female	Exome	50MB	EuroEPINOMICS-RES Consortium	Wellcome Trust Sanger Institute	NOT PREVIOUSLY PUBLISHED
res731445u1	female	Exome	50MB	EuroEPINOMICS-RES Consortium	Wellcome Trust Sanger Institute	25262651, European Journal of Human Genetics (under review)
res1123540ax1	female	Exome	50MB	EuroEPINOMICS-RES Consortium	Wellcome Trust Sanger Institute	European Journal of Human Genetics (under review)
res1196590ao1	female	Exome	50MB	EuroEPINOMICS-RES Consortium	Wellcome Trust Sanger Institute	European Journal of Human Genetics (under review)
res1204949au1	female	Exome	50MB	EuroEPINOMICS-RES Consortium	Wellcome Trust Sanger Institute	European Journal of Human Genetics (under review)
res1206162ap1	female	Exome	50MB	EuroEPINOMICS-RES Consortium	Wellcome Trust Sanger Institute	European Journal of Human Genetics (under review)
